# Supplementary material for: Methyl 4′,5-dichloro-2-hy­droxy-4,6-dimethyl­biphenyl-3-carboxyl­ate
Source: Acta Crystallogr Sect E Struct Rep Online. 2012 Mar 28;68(Pt 4):o1224. doi: 10.1107/S1600536812012676 (PMC3344157; doi:10.1107/S1600536812012676)
Supplement: Supplementary file 1 [file e-68-o1224-sup1.cif]

##############################################################################
#                                                                            #
# This CIF contains the data in a paper accepted for publication in          #
# Acta Crystallographica Section E. It conforms to the requirements of       #
# Notes for Authors for Acta Crystallographica Section E, and has been       #
# peer reviewed under the auspices of the IUCr Commission on Journals.       #
#                                                                            #
# Full details of the Crystallographic Information File format               #
# are given in the paper "The Crystallographic Information File (CIF):       #
# a New Standard Archive File for Crystallography" by S. R. Hall, F. H.      #
# Allen and I. D. Brown [Acta Cryst. (1991), A47, 655-685].                  #
#                                                                            #
# The current version of the core CIF dictionary is obtainable from          #
# ftp://ftp.iucr.org/pub/cif_core.dic.                                       #
#                                                                            #
# Software is freely available for graphical display of the structure(s)     #
# in this CIF. For information consult the CIF software page                 #
# http://www.iucr.org/resources/cif/software.                                #
#                                                                            #
# This file may be used for bona fide research purposes within the           #
# scientific community so long as proper attribution is given to the journal # 
# article from which it was obtained.                                        #
#                                                                            #
##############################################################################
data_I
_audit_creation_method     SHELXL-97
_chemical_name_systematic
;
Methyl 4',5-dichloro-2-hydroxy-4,6-dimethylbiphenyl-3-carboxylate
;
_chemical_name_common     ?
_chemical_formula_moiety     'C16 H14 Cl2 O3'
_chemical_formula_sum     'C16 H14 Cl2 O3'
_chemical_formula_weight     325.19
_chemical_melting_point     ?
_symmetry_cell_setting     monoclinic
_symmetry_space_group_name_H-M     'P 21'
_symmetry_space_group_name_Hall     'P 2yb'
loop_
    _symmetry_equiv_pos_as_xyz
    'x, y, z'
    '-x, y+1/2, -z'
_cell_length_a     4.0956(5)
_cell_length_b     13.3066(17)
_cell_length_c     13.3656(16)
_cell_angle_alpha     90.00
_cell_angle_beta     92.711(7)
_cell_angle_gamma     90.00
_cell_volume     727.59(16)
_cell_formula_units_Z     2
_cell_measurement_reflns_used     4567
_cell_measurement_theta_min     2.16
_cell_measurement_theta_max     29.80
_cell_measurement_temperature     173(2)
_exptl_crystal_description     'plate'
_exptl_crystal_colour     'colourless'
_exptl_crystal_size_max     0.65
_exptl_crystal_size_mid     0.50
_exptl_crystal_size_min     0.06
_exptl_crystal_density_diffrn     1.484
_exptl_crystal_density_meas     ?
_exptl_crystal_density_method     'not measured'
_exptl_crystal_F_000     336
_exptl_absorpt_coefficient_mu     0.453
_exptl_absorpt_correction_type     multi-scan
_exptl_absorpt_process_details     '(SADABS; Bruker, 2005)'
_exptl_absorpt_correction_T_min     0.7575
_exptl_absorpt_correction_T_max     0.9734
_exptl_special_details     ?
_diffrn_ambient_temperature     173(2)
_diffrn_radiation_type     MoK\a
_diffrn_radiation_wavelength     0.71073
_diffrn_radiation_source     'fine-focus sealed tube'
_diffrn_radiation_monochromator     graphite
_diffrn_measurement_device_type     'Bruker APEXII CCD area-detector'
_diffrn_measurement_method     '\f and \w scans'
_diffrn_detector_area_resol_mean     ?
_diffrn_reflns_number     9311
_diffrn_reflns_av_R_equivalents     0.0217
_diffrn_reflns_av_sigmaI/netI     0.0301
_diffrn_reflns_theta_min     3.05
_diffrn_reflns_theta_max     29.88
_diffrn_reflns_theta_full     29.88
_diffrn_measured_fraction_theta_max     0.997
_diffrn_measured_fraction_theta_full     0.997
_diffrn_reflns_limit_h_min     -5
_diffrn_reflns_limit_h_max     5
_diffrn_reflns_limit_k_min     -18
_diffrn_reflns_limit_k_max     15
_diffrn_reflns_limit_l_min     -17
_diffrn_reflns_limit_l_max     18
_diffrn_standards_number     0
_diffrn_standards_interval_count     ?
_diffrn_standards_interval_time     ?
_diffrn_standards_decay_%     ?
_refine_special_details
;
Refinement of <i>F</i>^2^ against ALL reflections. The weighted <i>R</i>-factor
<i>wR</i> and goodness of fit <i>S</i> are based on <i>F</i>^2^, conventional
<i>R</i>-factors <i>R</i> are based on <i>F</i>, with <i>F</i> set to zero for
negative <i>F</i>^2^. The threshold expression of <i>F</i>^2^ >
\s(<i>F</i>^2^) is used only for calculating <i>R</i>-factors(gt) <i>etc</i>.
and is not relevant to the choice of reflections for refinement.
<i>R</i>-factors based on <i>F</i>^2^ are statistically about twice as large
as those based on <i>F</i>, and <i>R</i>- factors based on ALL data will be
even larger.
;
_reflns_number_total     3754
_reflns_number_gt     3331
_reflns_threshold_expression     I>2sigma(I)
_refine_ls_structure_factor_coef     Fsqd
_refine_ls_matrix_type     full
_refine_ls_R_factor_all     0.0385
_refine_ls_R_factor_gt     0.0302
_refine_ls_wR_factor_gt     0.0700
_refine_ls_wR_factor_ref     0.0742
_refine_ls_goodness_of_fit_ref     1.041
_refine_ls_restrained_S_all     1.040
_refine_ls_number_reflns     3754
_refine_ls_number_parameters     197
_refine_ls_number_restraints     1
_refine_ls_hydrogen_treatment     mixed
_refine_ls_weighting_scheme     calc
_refine_ls_weighting_details
         'calc w=1/[\s^2^(Fo^2^)+(0.0402P)^2^+0.0613P] where P=(Fo^2^+2Fc^2^)/3'
_atom_sites_solution_hydrogens     geom
_atom_sites_solution_primary     direct
_atom_sites_solution_secondary     difmap
_refine_ls_shift/su_max     0.000
_refine_ls_shift/su_mean     0.000
_refine_diff_density_max     0.324
_refine_diff_density_min     -0.179
_refine_ls_extinction_method     none
_refine_ls_extinction_coef     ?
_refine_ls_abs_structure_details     'Flack (1983),  1569 Friedel pairs'
_refine_ls_abs_structure_Flack     0.05(5)
loop_
    _atom_type_symbol
    _atom_type_description
    _atom_type_scat_dispersion_real
    _atom_type_scat_dispersion_imag
    _atom_type_scat_source
    'C' 'C' 0.0033 0.0016
                         'International Tables Vol C Tables 4.2.6.8 and 6.1.1.4'
    'H' 'H' 0.0000 0.0000
                         'International Tables Vol C Tables 4.2.6.8 and 6.1.1.4'
    'O' 'O' 0.0106 0.0060
                         'International Tables Vol C Tables 4.2.6.8 and 6.1.1.4'
    'Cl' 'Cl' 0.1484 0.1585
                         'International Tables Vol C Tables 4.2.6.8 and 6.1.1.4'
_computing_data_collection     'APEX2 (Bruker, 2003)'
_computing_cell_refinement     'SAINT (Bruker, 2003)'
_computing_data_reduction     'SAINT (Bruker, 2003)'
_computing_structure_solution     'SHELXS97 (Sheldrick, 2008)'
_computing_structure_refinement     'SHELXL97 (Sheldrick, 2008)'
_computing_molecular_graphics     'SHELXTL (Sheldrick, 2008)'
_computing_publication_material     'SHELXTL (Sheldrick, 2008)'
loop_
    _atom_site_type_symbol
    _atom_site_label
    _atom_site_fract_x
    _atom_site_fract_y
    _atom_site_fract_z
    _atom_site_U_iso_or_equiv
    _atom_site_adp_type
    _atom_site_calc_flag
    _atom_site_refinement_flags
    _atom_site_occupancy
    _atom_site_symmetry_multiplicity
    _atom_site_disorder_assembly
    _atom_site_disorder_group
    Cl Cl1 -0.12949(11) 0.03726(3) 0.31348(3) 0.02951(11) Uani d . 1 1 . .
    Cl Cl2 -0.24707(13) 0.25736(5) -0.35858(3) 0.04068(13) Uani d . 1 1 . .
    O O1 0.4723(4) 0.47523(11) 0.24494(11) 0.0385(3) Uani d . 1 1 . .
    O O2 0.4797(4) 0.39445(11) 0.39014(10) 0.0397(4) Uani d . 1 1 . .
    O O3 0.1939(3) 0.40131(10) 0.08937(10) 0.0257(3) Uani d . 1 1 . .
    H H3O 0.278(6) 0.437(2) 0.1272(19) 0.046(8) Uiso d . 1 1 . .
    C C1 0.2187(4) 0.31271(13) 0.24869(12) 0.0179(3) Uani d . 1 1 . .
    C C2 0.1324(4) 0.31873(13) 0.14433(12) 0.0187(3) Uani d . 1 1 . .
    C C3 -0.0198(3) 0.23718(12) 0.09202(11) 0.0167(3) Uani d . 1 1 . .
    C C4 -0.1037(4) 0.15145(12) 0.14643(12) 0.0168(3) Uani d . 1 1 . .
    C C5 -0.0227(4) 0.14812(13) 0.25056(12) 0.0182(3) Uani d . 1 1 . .
    C C6 0.1376(4) 0.22493(13) 0.30390(12) 0.0190(3) Uani d . 1 1 . .
    C C7 0.3994(4) 0.40092(14) 0.29314(13) 0.0219(3) Uani d . 1 1 . .
    C C8 0.6450(6) 0.48150(18) 0.43503(17) 0.0449(5) Uani d . 1 1 . .
    H H8A 0.8541 0.4918 0.4037 0.067 Uiso calc R 1 1 . .
    H H8B 0.6846 0.4701 0.5070 0.067 Uiso calc R 1 1 . .
    H H8C 0.5076 0.5412 0.4245 0.067 Uiso calc R 1 1 . .
    C C9 -0.2826(4) 0.06380(13) 0.09765(13) 0.0218(3) Uani d . 1 1 . .
    H H9A -0.3475 0.0810 0.0282 0.033 Uiso calc R 1 1 . .
    H H9B -0.4779 0.0486 0.1345 0.033 Uiso calc R 1 1 . .
    H H9C -0.1388 0.0049 0.0985 0.033 Uiso calc R 1 1 . .
    C C10 0.2165(5) 0.21357(15) 0.41504(13) 0.0309(4) Uani d . 1 1 . .
    H H10A 0.1166 0.1517 0.4391 0.046 Uiso calc R 1 1 . .
    H H10B 0.1299 0.2714 0.4507 0.046 Uiso calc R 1 1 . .
    H H10C 0.4540 0.2102 0.4273 0.046 Uiso calc R 1 1 . .
    C C11 -0.0770(4) 0.24329(12) -0.01993(11) 0.0173(3) Uani d . 1 1 . .
    C C12 -0.2543(4) 0.32261(13) -0.06551(12) 0.0192(3) Uani d . 1 1 . .
    H H12 -0.3402 0.3741 -0.0251 0.023 Uiso calc R 1 1 . .
    C C13 -0.3060(4) 0.32687(14) -0.16939(12) 0.0221(3) Uani d . 1 1 . .
    H H13 -0.4280 0.3805 -0.1995 0.026 Uiso calc R 1 1 . .
    C C14 -0.1769(4) 0.25169(15) -0.22847(12) 0.0225(3) Uani d . 1 1 . .
    C C15 0.0039(4) 0.17324(14) -0.18631(13) 0.0235(3) Uani d . 1 1 . .
    H H15 0.0942 0.1231 -0.2274 0.028 Uiso calc R 1 1 . .
    C C16 0.0510(4) 0.16929(13) -0.08213(13) 0.0221(3) Uani d . 1 1 . .
    H H16 0.1725 0.1152 -0.0526 0.026 Uiso calc R 1 1 . .
loop_
    _atom_site_aniso_label
    _atom_site_aniso_U_11
    _atom_site_aniso_U_22
    _atom_site_aniso_U_33
    _atom_site_aniso_U_12
    _atom_site_aniso_U_13
    _atom_site_aniso_U_23
    Cl1 0.0416(2) 0.02195(19) 0.0246(2) -0.00629(19) -0.00240(16) 0.00732(18)
    Cl2 0.0571(3) 0.0497(3) 0.01488(19) -0.0008(3) -0.00219(17) -0.0013(2)
    O1 0.0570(9) 0.0258(7) 0.0317(7) -0.0156(6) -0.0074(6) -0.0003(6)
    O2 0.0599(9) 0.0338(8) 0.0244(7) -0.0174(7) -0.0105(6) -0.0054(6)
    O3 0.0398(7) 0.0188(6) 0.0184(6) -0.0080(5) -0.0001(5) 0.0008(5)
    C1 0.0206(7) 0.0157(8) 0.0173(7) 0.0005(6) -0.0005(6) -0.0032(6)
    C2 0.0214(7) 0.0175(8) 0.0174(7) 0.0018(6) 0.0028(6) 0.0005(6)
    C3 0.0175(7) 0.0176(8) 0.0148(7) 0.0043(6) -0.0007(5) -0.0005(6)
    C4 0.0163(6) 0.0159(7) 0.0180(7) 0.0027(6) -0.0002(5) -0.0014(6)
    C5 0.0217(7) 0.0160(7) 0.0168(7) 0.0020(6) -0.0007(6) 0.0038(6)
    C6 0.0192(6) 0.0222(8) 0.0152(7) 0.0035(6) -0.0017(5) -0.0009(6)
    C7 0.0231(8) 0.0214(8) 0.0212(8) 0.0000(6) -0.0005(6) -0.0049(6)
    C8 0.0619(14) 0.0381(13) 0.0331(11) -0.0169(10) -0.0135(10) -0.0141(10)
    C9 0.0226(7) 0.0184(8) 0.0239(8) -0.0016(6) -0.0039(6) 0.0010(6)
    C10 0.0473(10) 0.0283(10) 0.0163(8) -0.0045(8) -0.0079(7) 0.0034(7)
    C11 0.0189(7) 0.0181(8) 0.0148(7) -0.0018(6) -0.0013(5) -0.0002(6)
    C12 0.0221(7) 0.0186(8) 0.0167(7) 0.0010(6) 0.0012(6) -0.0007(6)
    C13 0.0274(8) 0.0201(8) 0.0184(8) 0.0007(6) -0.0023(6) 0.0025(6)
    C14 0.0237(7) 0.0297(9) 0.0139(7) -0.0046(7) -0.0002(5) -0.0003(7)
    C15 0.0238(7) 0.0256(9) 0.0211(8) 0.0011(7) 0.0010(6) -0.0083(7)
    C16 0.0205(7) 0.0222(9) 0.0231(8) 0.0030(6) -0.0028(6) -0.0036(7)
_geom_special_details
;
All e.s.d.'s (except the e.s.d. in the dihedral angle between two l.s. planes)
are estimated using the full covariance matrix. The cell e.s.d.'s are taken
into account individually in the estimation of e.s.d.'s in distances, angles
and torsion angles; correlations between e.s.d.'s in cell parameters are only
used when they are defined by crystal symmetry. An approximate (isotropic)
treatment of cell e.s.d.'s is used for estimating e.s.d.'s involving l.s.
planes.
;
loop_
    _geom_bond_atom_site_label_1
    _geom_bond_atom_site_label_2
    _geom_bond_site_symmetry_2
    _geom_bond_distance
    _geom_bond_publ_flag
    Cl1 C5 . 1.7633(17) ?
    Cl2 C14 . 1.7507(16) ?
    O1 C7 . 1.225(2) ?
    O2 C7 . 1.325(2) ?
    O2 C8 . 1.457(2) ?
    O3 C2 . 1.352(2) ?
    O3 H3O . 0.77(3) ?
    C1 C2 . 1.425(2) ?
    C1 C6 . 1.429(2) ?
    C1 C7 . 1.496(2) ?
    C2 C3 . 1.419(2) ?
    C3 C4 . 1.404(2) ?
    C3 C11 . 1.506(2) ?
    C4 C5 . 1.416(2) ?
    C4 C9 . 1.509(2) ?
    C5 C6 . 1.393(2) ?
    C6 C10 . 1.513(2) ?
    C8 H8A . 0.9800 ?
    C8 H8B . 0.9800 ?
    C8 H8C . 0.9800 ?
    C9 H9A . 0.9800 ?
    C9 H9B . 0.9800 ?
    C9 H9C . 0.9800 ?
    C10 H10A . 0.9800 ?
    C10 H10B . 0.9800 ?
    C10 H10C . 0.9800 ?
    C11 C12 . 1.404(2) ?
    C11 C16 . 1.406(2) ?
    C12 C13 . 1.396(2) ?
    C12 H12 . 0.9500 ?
    C13 C14 . 1.394(2) ?
    C13 H13 . 0.9500 ?
    C14 C15 . 1.384(3) ?
    C15 C16 . 1.398(2) ?
    C15 H15 . 0.9500 ?
    C16 H16 . 0.9500 ?
loop_
    _geom_angle_atom_site_label_1
    _geom_angle_atom_site_label_2
    _geom_angle_atom_site_label_3
    _geom_angle_site_symmetry_1
    _geom_angle_site_symmetry_3
    _geom_angle
    _geom_angle_publ_flag
    C7 O2 C8 . . 116.13(16) ?
    C2 O3 H3O . . 104(2) ?
    C2 C1 C6 . . 119.90(14) ?
    C2 C1 C7 . . 116.10(15) ?
    C6 C1 C7 . . 123.99(14) ?
    O3 C2 C3 . . 116.27(14) ?
    O3 C2 C1 . . 122.25(15) ?
    C3 C2 C1 . . 121.47(15) ?
    C4 C3 C2 . . 118.60(14) ?
    C4 C3 C11 . . 121.88(14) ?
    C2 C3 C11 . . 119.49(14) ?
    C3 C4 C5 . . 118.87(14) ?
    C3 C4 C9 . . 121.99(14) ?
    C5 C4 C9 . . 119.13(15) ?
    C6 C5 C4 . . 124.26(15) ?
    C6 C5 Cl1 . . 119.44(12) ?
    C4 C5 Cl1 . . 116.29(13) ?
    C5 C6 C1 . . 116.81(14) ?
    C5 C6 C10 . . 120.19(15) ?
    C1 C6 C10 . . 123.00(14) ?
    O1 C7 O2 . . 120.77(16) ?
    O1 C7 C1 . . 123.58(16) ?
    O2 C7 C1 . . 115.66(15) ?
    O2 C8 H8A . . 109.5 ?
    O2 C8 H8B . . 109.5 ?
    H8A C8 H8B . . 109.5 ?
    O2 C8 H8C . . 109.5 ?
    H8A C8 H8C . . 109.5 ?
    H8B C8 H8C . . 109.5 ?
    C4 C9 H9A . . 109.5 ?
    C4 C9 H9B . . 109.5 ?
    H9A C9 H9B . . 109.5 ?
    C4 C9 H9C . . 109.5 ?
    H9A C9 H9C . . 109.5 ?
    H9B C9 H9C . . 109.5 ?
    C6 C10 H10A . . 109.5 ?
    C6 C10 H10B . . 109.5 ?
    H10A C10 H10B . . 109.5 ?
    C6 C10 H10C . . 109.5 ?
    H10A C10 H10C . . 109.5 ?
    H10B C10 H10C . . 109.5 ?
    C12 C11 C16 . . 118.01(14) ?
    C12 C11 C3 . . 121.66(14) ?
    C16 C11 C3 . . 120.33(14) ?
    C13 C12 C11 . . 120.89(15) ?
    C13 C12 H12 . . 119.6 ?
    C11 C12 H12 . . 119.6 ?
    C14 C13 C12 . . 119.38(15) ?
    C14 C13 H13 . . 120.3 ?
    C12 C13 H13 . . 120.3 ?
    C15 C14 C13 . . 121.36(15) ?
    C15 C14 Cl2 . . 119.75(13) ?
    C13 C14 Cl2 . . 118.88(14) ?
    C14 C15 C16 . . 118.68(15) ?
    C14 C15 H15 . . 120.7 ?
    C16 C15 H15 . . 120.7 ?
    C15 C16 C11 . . 121.67(15) ?
    C15 C16 H16 . . 119.2 ?
    C11 C16 H16 . . 119.2 ?
loop_
    _geom_torsion_atom_site_label_1
    _geom_torsion_atom_site_label_2
    _geom_torsion_atom_site_label_3
    _geom_torsion_atom_site_label_4
    _geom_torsion_site_symmetry_1
    _geom_torsion_site_symmetry_2
    _geom_torsion_site_symmetry_3
    _geom_torsion_site_symmetry_4
    _geom_torsion
    _geom_torsion_publ_flag
    C6 C1 C2 O3 . . . . 177.81(15) ?
    C7 C1 C2 O3 . . . . -3.4(2) ?
    C6 C1 C2 C3 . . . . -3.0(2) ?
    C7 C1 C2 C3 . . . . 175.71(14) ?
    O3 C2 C3 C4 . . . . -176.93(14) ?
    C1 C2 C3 C4 . . . . 3.9(2) ?
    O3 C2 C3 C11 . . . . 5.0(2) ?
    C1 C2 C3 C11 . . . . -174.17(14) ?
    C2 C3 C4 C5 . . . . -2.3(2) ?
    C11 C3 C4 C5 . . . . 175.72(14) ?
    C2 C3 C4 C9 . . . . 176.59(14) ?
    C11 C3 C4 C9 . . . . -5.4(2) ?
    C3 C4 C5 C6 . . . . -0.2(2) ?
    C9 C4 C5 C6 . . . . -179.04(14) ?
    C3 C4 C5 Cl1 . . . . -178.97(11) ?
    C9 C4 C5 Cl1 . . . . 2.1(2) ?
    C4 C5 C6 C1 . . . . 1.0(2) ?
    Cl1 C5 C6 C1 . . . . 179.78(12) ?
    C4 C5 C6 C10 . . . . -179.32(16) ?
    Cl1 C5 C6 C10 . . . . -0.5(2) ?
    C2 C1 C6 C5 . . . . 0.6(2) ?
    C7 C1 C6 C5 . . . . -178.07(15) ?
    C2 C1 C6 C10 . . . . -179.09(15) ?
    C7 C1 C6 C10 . . . . 2.3(2) ?
    C8 O2 C7 O1 . . . . 2.3(3) ?
    C8 O2 C7 C1 . . . . -177.79(17) ?
    C2 C1 C7 O1 . . . . 0.1(2) ?
    C6 C1 C7 O1 . . . . 178.84(16) ?
    C2 C1 C7 O2 . . . . -179.73(14) ?
    C6 C1 C7 O2 . . . . -1.0(2) ?
    C4 C3 C11 C12 . . . . 125.94(16) ?
    C2 C3 C11 C12 . . . . -56.1(2) ?
    C4 C3 C11 C16 . . . . -54.8(2) ?
    C2 C3 C11 C16 . . . . 123.15(16) ?
    C16 C11 C12 C13 . . . . 1.0(2) ?
    C3 C11 C12 C13 . . . . -179.75(14) ?
    C11 C12 C13 C14 . . . . -0.6(2) ?
    C12 C13 C14 C15 . . . . -0.5(2) ?
    C12 C13 C14 Cl2 . . . . 179.39(13) ?
    C13 C14 C15 C16 . . . . 1.2(2) ?
    Cl2 C14 C15 C16 . . . . -178.73(13) ?
    C14 C15 C16 C11 . . . . -0.8(2) ?
    C12 C11 C16 C15 . . . . -0.3(2) ?
    C3 C11 C16 C15 . . . . -179.57(14) ?
loop_
    _geom_hbond_atom_site_label_D
    _geom_hbond_atom_site_label_H
    _geom_hbond_atom_site_label_A
    _geom_hbond_site_symmetry_A
    _geom_hbond_distance_DH
    _geom_hbond_distance_HA
    _geom_hbond_distance_DA
    _geom_hbond_angle_DHA
    O3 H3O O1 . 0.77(3) 1.80(3) 2.523(2) 156(3)
    C12 H12 O3 1_455 0.95 2.53 3.306(2) 139
    C10 H10A Cl1 . 0.98 2.45 3.029(2) 118
data_global
_journal_date_recd_electronic     2012-02-23
_journal_date_accepted     2012-03-23
_journal_name_full     'Acta Crystallographica, Section E'
_journal_year     2012
_journal_volume     68
_journal_issue      4
_journal_page_first     o1224
_journal_page_last     o1224
_journal_paper_category     QO
_journal_paper_doi     10.1107/S1600536812012676
_journal_coeditor_code     PV2517
_publ_contact_author_name     'Muhammad Adeel'
_publ_contact_author_address
;
Department of Chemistry
Gomal University
Dera Ismail Khan (KPK)
Pakistan
;
_publ_contact_author_email     'muhammad_adeel2000@yahoo.com'
_publ_contact_author_fax     '+92 (0)966/750255'
_publ_contact_author_phone     '+92 (0)300/3941320'
_publ_section_title
;
Methyl 4',5-dichloro-2-hydroxy-4,6-dimethylbiphenyl-3-carboxylate
;
loop_
    _publ_author_name
    _publ_author_address
    'Muhammad Adeel'
;
Gomal University
Department of Chemistry
Dera Ismail Khan (KPK)
Pakistan
;
    'Peter Langer'
;
Universit\"at Rostock
Institut f\"ur Chemie
Abteilung f\"ur Organische Chemie
Albert-Einstein-Strasse 3a
18059 Rostock
Germany
;
    'Martin Hein'
;
Universit\"at Rostock
Institut f\"ur Chemie
Abteilung f\"ur Organische Chemie
Albert-Einstein-Strasse 3a
18059 Rostock
Germany
;
    'Helmut Reinke'
;
Universit\"at Rostock
Institut f\"ur Chemie
Abteilung f\"ur Anorganische Chemie
Albert-Einstein-Strasse 3a
18059 Rostock
Germany
;
