# Supplementary material for: Methyl 4′,5-dichloro-2-hy­droxy-4,6-dimethyl­biphenyl-3-carboxyl­ate
Source: Acta Crystallogr Sect E Struct Rep Online. 2012 Mar 28;68(Pt 4):o1224. doi: 10.1107/S1600536812012676 (PMC3344157; doi:10.1107/S1600536812012676)
Supplement: Supplementary file 2 [file e-68-o1224-Isup2.hkl]

#
# h,k,l, Fc-squared, Fo-squared, sigma(Fo-squared) and status flag
#
data_I
_shelx_title ' ma93 in P2(1)'
_shelx_refln_list_code          4
_shelx_F_calc_maximum       99.36
_exptl_crystal_F_000       336.00
_reflns_d_resolution_high  0.7133
 
loop_
 _symmetry_equiv_pos_as_xyz
 'x, y, z'
 '-x, y+1/2, -z'
 
_cell_length_a     4.0956
_cell_length_b    13.3066
_cell_length_c    13.3656
_cell_angle_alpha  90.000
_cell_angle_beta   92.711
_cell_angle_gamma  90.000
 
_shelx_F_squared_multiplier     1.000
 
loop_
 _refln_index_h
 _refln_index_k
 _refln_index_l
 _refln_F_squared_calc
 _refln_F_squared_meas
 _refln_F_squared_sigma
 _refln_observed_status
   0 -18   0       65.56       69.63      7.06 o
   1 -18   0       15.91       20.76      3.83 o
   1 -17   0       44.64       46.93      5.63 o
   2 -17   0       17.78       16.56      4.12 o
   0 -16   0       27.82       37.14      5.17 o
   1 -16   0       47.28       52.09      5.72 o
   2 -16   0      100.18       98.74      5.41 o
   1 -15   0       57.17       61.79      3.46 o
   2 -15   0       37.25       45.84      4.00 o
   3 -15   0       86.46       94.42      5.37 o
   0 -14   0      744.45      706.56     12.44 o
   1 -14   0      178.29      171.91      4.05 o
   2 -14   0       81.67       90.54      4.76 o
   3 -14   0       40.36       41.66      4.67 o
   1 -13   0      146.96      153.54      3.71 o
   2 -13   0       72.66       79.50      3.06 o
   3 -13   0       29.52       32.10      2.89 o
   4 -13   0       47.43       49.29      4.72 o
   0 -12   0      915.87      892.54     13.92 o
   1 -12   0       17.85       19.31      1.86 o
   2 -12   0        3.16        4.59      1.56 o
   3 -12   0       87.71       82.63      5.29 o
   4 -12   0       34.56       35.19      3.14 o
   1 -11   0      297.49      295.83      4.68 o
   2 -11   0       25.73       24.62      1.90 o
   3 -11   0       67.72       67.61      2.96 o
   4 -11   0       87.04       97.31      5.77 o
   0 -10   0      389.83      371.65      7.11 o
   1 -10   0      732.09      688.31      7.82 o
   2 -10   0       64.16       68.00      2.56 o
   3 -10   0       69.58       77.48      3.39 o
   4 -10   0       56.31       58.14      3.03 o
   1  -9   0     1206.70     1152.94     11.43 o
   2  -9   0      565.17      556.86      6.94 o
   3  -9   0       52.67       53.60      2.60 o
   4  -9   0       11.49        9.31      1.83 o
   5  -9   0       28.39       27.84      3.47 o
   0  -8   0      659.39      625.40      9.51 o
   1  -8   0      330.66      334.29      4.41 o
   2  -8   0       64.66       66.32      2.52 o
   3  -8   0       24.31       28.43      2.03 o
   4  -8   0       16.02       17.07      2.09 o
   5  -8   0        7.86        8.16      2.81 o
   1  -7   0       65.61       66.97      1.96 o
   2  -7   0       58.73       61.95      2.29 o
   3  -7   0       34.62       39.51      2.88 o
   4  -7   0        3.00        0.21      1.45 o
   5  -7   0       34.44       36.59      4.73 o
   0  -6   0      550.58      520.31      7.76 o
   1  -6   0      188.09      193.44      2.91 o
   2  -6   0      233.68      233.73      3.74 o
   3  -6   0      123.22      123.10      3.25 o
   4  -6   0       45.16       48.72      2.46 o
   5  -6   0       10.26        8.35      1.87 o
   1  -5   0     1830.43     1891.59     19.08 o
   2  -5   0      501.07      490.67      5.76 o
   3  -5   0       53.38       57.21      2.53 o
   4  -5   0        0.35        0.90      1.48 o
   5  -5   0        4.49        6.17      2.00 o
   0  -4   0     1548.65     1583.13     19.51 o
   1  -4   0      187.53      195.97      2.38 o
   2  -4   0     1239.75     1301.43     12.44 o
   3  -4   0      110.51      118.03      2.89 o
   4  -4   0       12.03       11.43      1.76 o
   5  -4   0       34.38       34.09      2.42 o
   1  -3   0      601.47      601.55      5.27 o
   2  -3   0       85.78       89.45      2.28 o
   3  -3   0       47.31       52.16      2.18 o
   4  -3   0       13.04       13.35      2.25 o
   5  -3   0       40.37       40.26      2.51 o
   0  -2   0     2552.47     2548.28     31.27 o
   1  -2   0     5836.81     6067.64     57.83 o
   2  -2   0      667.84      698.19      7.46 o
   3  -2   0      117.29      124.08      3.15 o
   4  -2   0      149.31      144.32      3.38 o
   5  -2   0       22.12       21.47      2.37 o
   1  -1   0     1744.08     1807.93     12.95 o
   2  -1   0      459.26      455.97      4.73 o
   3  -1   0      196.96      194.72      5.21 o
   4  -1   0      117.99      122.49      3.52 o
   5  -1   0       28.39       28.69      2.58 o
   1   0   0     2543.00     2678.83     21.24 o
   2   0   0      153.35      140.81      2.64 o
   3   0   0      196.19      193.27      3.75 o
   4   0   0       12.72       16.99      2.12 o
   5   0   0        0.54       -1.67      1.79 o
   1   1   0     1720.15     1792.32     14.25 o
   2   1   0      450.50      449.40      5.28 o
   3   1   0      198.33      189.61      4.25 o
   4   1   0      117.01      124.37      3.12 o
   5   1   0       27.36       28.63      3.30 o
   0   2   0     2571.45     2533.29     71.20 o
   1   2   0     5894.05     6199.12     53.11 o
   2   2   0      683.50      705.83      7.41 o
   3   2   0      111.44      116.27      3.08 o
   4   2   0      147.74      141.86      3.68 o
   5   2   0       22.21       18.01      4.42 o
   1   3   0      601.80      600.66      4.87 o
   2   3   0       89.52       93.96      2.29 o
   3   3   0       51.21       51.80      2.36 o
   4   3   0       12.99       11.09      2.21 o
   5   3   0       41.90       39.81      3.81 o
   0   4   0     1501.30     1578.84     19.47 o
   1   4   0      179.11      185.98      2.35 o
   2   4   0     1262.55     1332.65     12.74 o
   3   4   0      109.11      113.47      3.07 o
   4   4   0       11.43       12.80      2.07 o
   5   4   0       34.90       29.78      5.15 o
   1   5   0     1872.77     1930.14     16.84 o
   2   5   0      496.56      488.25      5.82 o
   3   5   0       54.03       54.06      2.54 o
   4   5   0        0.39        0.21      1.73 o
   5   5   0        4.25       -0.09      3.64 o
   0   6   0      539.65      534.81     10.58 o
   1   6   0      182.58      185.92      2.82 o
   2   6   0      233.42      238.58      4.24 o
   3   6   0      127.40      129.66      3.22 o
   4   6   0       47.04       51.54      3.02 o
   1   7   0       67.07       72.53      2.19 o
   2   7   0       52.35       57.24      3.15 o
   3   7   0       32.99       42.12      3.08 o
   4   7   0        2.88        1.52      2.35 o
   0   8   0      659.04      634.33      9.34 o
   1   8   0      329.67      328.35      8.75 o
   2   8   0       63.47       69.27      3.44 o
   3   8   0       22.82       22.74      2.69 o
   4   8   0       14.45       19.02      4.45 o
   1   9   0     1198.18     1150.62     15.73 o
   2   9   0      565.16      559.85     13.32 o
   0  10   0      384.34      371.43      9.38 o
   1  10   0      735.69      675.03     14.77 o
  -1 -18   1       14.78       12.67      3.56 o
   0 -18   1       30.40       31.76      4.04 o
   1 -18   1       10.51       11.07      3.54 o
  -2 -17   1       27.70       22.10      3.73 o
  -1 -17   1       79.63       73.94      4.95 o
   0 -17   1       60.99       60.04      8.32 o
   1 -17   1       93.69       97.86      5.46 o
   2 -17   1       33.76       36.25      4.22 o
  -2 -16   1       86.80       92.39      5.27 o
  -1 -16   1       93.25       95.92      5.11 o
   0 -16   1       33.66       32.67      3.58 o
   1 -16   1      105.89      111.53      5.26 o
   2 -16   1      131.94      136.02      6.18 o
  -3 -15   1       25.87       22.34      3.58 o
  -2 -15   1       43.89       47.55      4.01 o
  -1 -15   1       46.58       52.65      3.21 o
   0 -15   1       80.82       81.30      3.63 o
   1 -15   1       74.81       78.23      3.70 o
   2 -15   1       47.63       53.34      3.48 o
   3 -15   1       10.08       12.33      3.50 o
  -3 -14   1       12.00       13.41      3.29 o
  -2 -14   1       67.52       61.90      3.42 o
  -1 -14   1      115.13      113.17      3.47 o
   0 -14   1       44.31       53.12      2.70 o
   1 -14   1       27.34       31.58      2.65 o
   2 -14   1       31.40       32.61      2.79 o
   3 -14   1       75.14       79.92      5.01 o
  -4 -13   1       52.85       58.51      4.81 o
  -3 -13   1       18.09       12.52      1.98 o
  -2 -13   1       36.11       38.75      2.43 o
  -1 -13   1      224.02      225.38      5.69 o
   0 -13   1       74.62       74.05      3.10 o
   1 -13   1       76.57       83.59      3.84 o
   2 -13   1      105.57      104.49      3.95 o
   3 -13   1       33.51       41.42      4.59 o
   4 -13   1       32.53       38.61      4.28 o
  -4 -12   1       23.22       24.12      2.84 o
  -3 -12   1       14.53       17.81      3.08 o
  -2 -12   1       78.94       74.49      2.86 o
  -1 -12   1      878.09      860.10      9.69 o
   0 -12   1      313.45      313.97      4.96 o
   1 -12   1       23.46       24.52      1.91 o
   2 -12   1       80.07       74.06      2.85 o
   3 -12   1        9.70       10.25      2.26 o
   4 -12   1       48.61       47.30      3.80 o
  -4 -11   1        9.65        6.26      1.98 o
  -3 -11   1      171.18      179.08      4.20 o
  -2 -11   1       60.26       63.20      2.65 o
  -1 -11   1      376.69      368.27      5.31 o
   0 -11   1     1524.27     1471.05     14.37 o
   1 -11   1      131.56      133.23      3.16 o
   2 -11   1       17.22       20.14      1.82 o
   3 -11   1       38.63       41.47      2.46 o
   4 -11   1       65.75       72.04      5.27 o
  -4 -10   1        8.82        8.97      1.92 o
  -3 -10   1       24.74       25.52      2.13 o
  -2 -10   1       51.60       53.78      2.44 o
  -1 -10   1      102.08      103.50      2.85 o
   0 -10   1       16.63       16.27      1.56 o
   1 -10   1       99.62       95.61      2.77 o
   2 -10   1      306.73      306.66      4.86 o
   3 -10   1      225.59      231.12      4.62 o
   4 -10   1        0.35       -0.52      2.02 o
  -5  -9   1       40.18       38.81      3.70 o
  -4  -9   1       16.53       14.42      1.98 o
  -3  -9   1       75.52       78.13      4.33 o
  -2  -9   1      644.72      622.59      7.53 o
  -1  -9   1      414.33      410.91      5.29 o
   0  -9   1       92.62       89.80      2.39 o
   1  -9   1      318.33      317.82      4.50 o
   2  -9   1      128.39      126.94      3.14 o
   3  -9   1       28.08       32.35      2.20 o
   4  -9   1       23.83       26.77      2.38 o
   5  -9   1       11.03        3.80      4.64 o
  -5  -8   1       15.71       18.28      2.45 o
  -4  -8   1       56.88       55.98      2.67 o
  -3  -8   1       79.68       81.66      2.90 o
  -2  -8   1      551.12      542.89      6.65 o
  -1  -8   1      320.83      319.21      4.31 o
   0  -8   1      235.17      234.76      3.43 o
   1  -8   1      215.67      225.62      3.50 o
   2  -8   1      309.54      297.00      4.53 o
   3  -8   1       77.67       76.12      2.83 o
   4  -8   1        8.58        6.16      1.73 o
   5  -8   1        4.75        4.82      3.19 o
  -5  -7   1        5.57        5.67      1.77 o
  -4  -7   1       66.77       65.98      2.74 o
  -3  -7   1     1180.60     1138.38     12.18 o
  -2  -7   1      379.46      376.96      5.12 o
  -1  -7   1      298.53      292.51      5.08 o
   0  -7   1      708.99      678.31      6.97 o
   1  -7   1      247.67      249.00      3.53 o
   2  -7   1       87.52       90.92      2.59 o
   3  -7   1       10.30       14.15      2.03 o
   4  -7   1        3.03       -0.63      1.80 o
   5  -7   1       32.17       32.00      3.41 o
  -5  -6   1        5.26        4.93      1.85 o
  -4  -6   1       40.54       44.43      2.41 o
  -3  -6   1      140.92      147.35      3.56 o
  -2  -6   1      369.73      362.79      4.84 o
  -1  -6   1      589.36      578.46      6.58 o
   0  -6   1      209.73      208.89      3.49 o
   1  -6   1      365.01      372.27      4.41 o
   2  -6   1       76.38       74.12      2.28 o
   3  -6   1       73.39       72.39      3.05 o
   4  -6   1       14.55       14.96      1.82 o
   5  -6   1        2.80       -0.65      2.66 o
  -5  -5   1        6.21        3.34      2.92 o
  -4  -5   1       36.63       43.51      2.35 o
  -3  -5   1       41.79       50.03      2.18 o
  -2  -5   1      284.22      285.76      4.09 o
  -1  -5   1      180.49      187.23      2.75 o
   0  -5   1      584.58      558.86      5.66 o
   1  -5   1      181.69      164.59      3.00 o
   2  -5   1       73.04       71.74      2.20 o
   3  -5   1      138.18      135.03      3.68 o
   4  -5   1       60.50       60.56      2.62 o
   5  -5   1       27.38       29.51      4.99 o
  -5  -4   1       13.67       14.38      3.24 o
  -4  -4   1       55.37       57.76      2.55 o
  -3  -4   1       37.92       44.27      2.08 o
  -2  -4   1     1175.45     1224.12     11.79 o
  -1  -4   1      735.22      735.92      6.36 o
   0  -4   1     1266.15     1212.18     12.79 o
   1  -4   1      689.01      739.20      7.61 o
   2  -4   1      436.02      446.90      5.22 o
   3  -4   1      190.31      186.42      3.75 o
   4  -4   1        8.66        9.00      1.67 o
   5  -4   1       40.49       39.62      2.85 o
  -5  -3   1       33.84       36.42      2.94 o
  -4  -3   1        1.53        2.48      1.51 o
  -3  -3   1      342.28      346.71      4.65 o
  -2  -3   1     1144.81     1170.15     11.14 o
  -1  -3   1      853.71      884.57      9.52 o
   0  -3   1     4830.36     4780.36     40.76 o
   1  -3   1      445.64      449.63      4.40 o
   2  -3   1      321.39      347.32      5.11 o
   3  -3   1        9.25        8.20      1.59 o
   4  -3   1       70.98       68.73      2.65 o
   5  -3   1        6.41        6.50      1.99 o
  -5  -2   1       40.47       40.50      2.50 o
  -4  -2   1       76.54       82.74      5.08 o
  -3  -2   1       14.43       17.25      1.56 o
  -2  -2   1     2461.03     2566.04     20.51 o
  -1  -2   1     9827.35    10054.68     75.96 o
   0  -2   1      484.93      477.52      4.43 o
   1  -2   1     3851.27     4045.96     28.35 o
   2  -2   1      852.63      910.85      9.00 o
   3  -2   1      352.27      353.30      4.64 o
   4  -2   1       11.01       14.33      2.01 o
   5  -2   1        8.78        7.53      2.48 o
  -5  -1   1       37.76       37.35      2.93 o
  -4  -1   1       54.02       57.08      2.46 o
  -3  -1   1       42.87       45.99      2.21 o
  -2  -1   1      394.27      400.17      5.69 o
  -1  -1   1     2939.77     3050.91     22.03 o
   1  -1   1      549.99      583.33      4.58 o
   2  -1   1      383.80      397.33      4.32 o
   3  -1   1      243.80      251.15      3.80 o
   4  -1   1      158.81      158.53      4.56 o
   5  -1   1       24.91       22.91      2.40 o
  -5   0   1        0.66        0.44      1.86 o
  -4   0   1       81.19       74.79      2.72 o
  -3   0   1       68.87       71.77      4.34 o
  -2   0   1       79.56       71.25      2.06 o
  -1   0   1     7454.14     7759.92     72.82 o
   1   0   1       42.52       43.39      1.36 o
   2   0   1      449.50      452.97      4.69 o
   3   0   1      785.12      792.86      7.92 o
   4   0   1      227.16      212.09      3.88 o
   5   0   1        6.33        4.82      2.56 o
  -5   1   1       36.68       32.27      2.64 o
  -4   1   1       53.90       52.61      3.17 o
  -3   1   1       47.22       49.48      2.30 o
  -2   1   1      396.44      396.73      4.86 o
  -1   1   1     2981.41     3088.08     23.81 o
   1   1   1      532.76      562.22      4.56 o
   2   1   1      396.06      410.13      7.64 o
   3   1   1      250.33      250.92      4.21 o
   4   1   1      161.76      159.59      3.40 o
   5   1   1       25.65       20.16      3.19 o
  -5   2   1       39.34       35.31      4.02 o
  -4   2   1       75.43       79.63      3.55 o
  -3   2   1       14.67       15.52      1.64 o
  -2   2   1     2427.49     2521.16     22.94 o
  -1   2   1     9872.29    10144.19     78.09 o
   0   2   1      482.75      469.39      6.16 o
   1   2   1     3891.08     4056.62     28.35 o
   2   2   1      859.93      912.77      8.84 o
   3   2   1      356.94      363.55      5.18 o
   4   2   1       11.87       16.59      1.77 o
   5   2   1        8.56        8.33      2.84 o
  -5   3   1       33.07       28.86      2.95 o
  -4   3   1        1.13       -0.62      1.47 o
  -3   3   1      338.78      339.02      6.46 o
  -2   3   1     1133.58     1152.20     12.65 o
  -1   3   1      827.61      858.79      6.71 o
   0   3   1     4873.13     4862.60     46.60 o
   1   3   1      443.06      443.42      4.11 o
   2   3   1      332.01      348.61      3.93 o
   3   3   1        9.49        9.00      1.50 o
   4   3   1       70.59       67.92      3.27 o
   5   3   1        6.30        5.56      2.10 o
  -5   4   1       13.66        8.89      3.77 o
  -4   4   1       54.39       54.35      2.67 o
  -3   4   1       40.30       48.26      2.24 o
  -2   4   1     1192.25     1241.32     12.02 o
  -1   4   1      735.65      741.74      6.36 o
   0   4   1     1241.05     1202.94     12.40 o
   1   4   1      704.24      743.47      7.12 o
   2   4   1      411.34      418.22      4.70 o
   3   4   1      191.24      186.73      3.62 o
   4   4   1        8.86       12.32      2.02 o
   5   4   1       41.69       36.61      3.03 o
  -5   5   1        5.79        5.57      3.80 o
  -4   5   1       33.12       39.59      2.74 o
  -3   5   1       39.97       47.41      2.25 o
  -2   5   1      282.66      284.87      4.09 o
  -1   5   1      176.26      186.03      2.72 o
   0   5   1      590.88      586.02      5.66 o
   1   5   1      185.29      167.26      3.27 o
   2   5   1       75.57       76.61      2.51 o
   3   5   1      132.69      131.55      3.20 o
   4   5   1       59.62       67.43      3.30 o
   5   5   1       28.23       26.64      5.02 o
  -4   6   1       40.11       42.54      4.49 o
  -3   6   1      143.27      147.32      3.51 o
  -2   6   1      363.95      362.37      5.98 o
  -1   6   1      577.88      561.96      5.98 o
   0   6   1      208.91      214.57      2.85 o
   1   6   1      365.69      366.80      6.37 o
   2   6   1       70.53       68.89      3.41 o
   3   6   1       69.60       68.70      3.02 o
   4   6   1       15.33       17.60      2.51 o
  -4   7   1       66.73       63.83      4.35 o
  -3   7   1     1181.94     1166.68     13.87 o
  -2   7   1      376.62      386.10      7.05 o
  -1   7   1      301.19      291.13      4.33 o
   0   7   1      712.59      694.01      6.89 o
   1   7   1      241.98      243.04      3.87 o
   2   7   1       88.26       93.21      3.50 o
   3   7   1       10.20       12.66      2.38 o
   4   7   1        3.16        1.01      2.29 o
  -4   8   1       58.94       60.89      5.77 o
  -3   8   1       81.46       84.38      5.73 o
  -2   8   1      545.42      536.30      9.03 o
  -1   8   1      325.91      322.65      4.76 o
   0   8   1      227.83      233.24      4.83 o
   1   8   1      205.27      219.03      3.82 o
   2   8   1      304.35      285.31      8.88 o
   3   8   1       79.70       73.70      5.47 o
   4   8   1        8.32        8.27      3.84 o
  -4   9   1       18.03       19.35      4.50 o
  -2   9   1      645.35      635.81     15.98 o
  -1   9   1      416.78      412.76      7.07 o
   0   9   1       93.75       91.57      2.49 o
   1   9   1      312.03      312.94     16.18 o
   2   9   1      129.36      127.93      6.31 o
   3   9   1       27.70       33.51      4.24 o
  -1  10   1      110.47      105.78      5.54 o
   0  10   1       19.05       16.52      2.83 o
   1  10   1      101.31       95.05      5.52 o
   2  10   1      313.44      311.69      9.48 o
   0  11   1     1530.91     1467.73     28.10 o
   1  11   1      132.07      122.91      6.05 o
  -1 -18   2        4.78        3.27      3.16 o
   0 -18   2       76.70       86.44      5.29 o
   1 -18   2       87.46       90.20      8.91 o
  -2 -17   2        8.31        3.97      3.09 o
  -1 -17   2       47.53       51.58      4.43 o
   0 -17   2       82.05       91.15      5.11 o
   1 -17   2       30.58       40.95      4.19 o
   2 -17   2       27.64       30.29      4.01 o
  -2 -16   2       34.43       35.42      3.89 o
  -1 -16   2        5.90        6.62      2.33 o
   0 -16   2       37.61       37.32      3.28 o
   1 -16   2       23.03       25.91      2.90 o
   2 -16   2       48.43       49.76      3.55 o
  -3 -15   2        0.99       -1.38      2.77 o
  -2 -15   2        7.64        6.04      2.47 o
  -1 -15   2       86.00       81.51      4.86 o
   0 -15   2       77.21       83.08      3.70 o
   1 -15   2       38.49       38.79      2.97 o
   2 -15   2       44.39       52.26      4.70 o
   3 -15   2       45.73       48.94      4.34 o
  -3 -14   2       39.87       42.96      4.02 o
  -2 -14   2      171.54      177.83      4.94 o
  -1 -14   2      167.31      160.55      5.48 o
   0 -14   2       64.81       63.46      3.30 o
   1 -14   2       92.32       95.30      3.84 o
   2 -14   2       91.78       97.76      3.97 o
   3 -14   2       28.52       28.03      2.98 o
  -4 -13   2       33.10       35.41      4.21 o
  -3 -13   2       18.25       17.89      2.50 o
  -2 -13   2      152.68      152.79      3.91 o
  -1 -13   2      362.35      359.96      5.63 o
   0 -13   2       46.74       47.43      2.68 o
   1 -13   2        9.79       11.50      2.12 o
   2 -13   2       35.88       42.80      2.92 o
   3 -13   2       81.70       87.36      4.68 o
   4 -13   2        8.33        6.19      5.81 o
  -4 -12   2       16.88       16.24      2.48 o
  -3 -12   2       68.30       64.86      2.95 o
  -2 -12   2       20.37       24.79      2.02 o
  -1 -12   2       40.74       45.78      2.69 o
   0 -12   2       37.98       42.56      2.17 o
   1 -12   2      108.39      108.48      3.03 o
   2 -12   2       68.16       75.73      3.44 o
   3 -12   2       57.99       62.30      3.46 o
   4 -12   2        6.05        0.39      2.82 o
  -4 -11   2        2.94        2.48      1.76 o
  -3 -11   2        7.39        6.22      1.71 o
  -2 -11   2       14.58       15.39      1.75 o
  -1 -11   2       59.39       59.00      2.47 o
   0 -11   2      392.69      384.70      5.34 o
   1 -11   2       20.75       21.87      1.77 o
   2 -11   2      208.67      204.63      4.06 o
   3 -11   2       29.74       32.53      5.74 o
   4 -11   2       14.24       12.88      3.13 o
  -4 -10   2      107.71       99.05      4.63 o
  -3 -10   2      122.56      123.23      3.54 o
  -2 -10   2      136.32      124.02      3.22 o
  -1 -10   2      247.23      238.95      4.01 o
   0 -10   2      127.63      121.17      2.87 o
   1 -10   2      386.41      378.43      5.19 o
   2 -10   2       14.51       16.11      1.65 o
   3 -10   2        9.32       11.28      2.44 o
   4 -10   2       15.58       17.84      2.66 o
  -5  -9   2       20.09       18.28      3.10 o
  -4  -9   2      132.49      123.98      4.19 o
  -3  -9   2       62.75       66.07      2.81 o
  -2  -9   2     1193.99     1180.80     12.14 o
  -1  -9   2      396.72      383.64      5.04 o
   0  -9   2        9.43       13.07      1.35 o
   1  -9   2       46.52       52.50      2.18 o
   2  -9   2       82.86       82.30      2.66 o
   3  -9   2       30.69       31.71      2.20 o
   4  -9   2       40.75       38.65      4.13 o
  -5  -8   2       28.00       26.59      3.39 o
  -4  -8   2        5.72        4.07      1.69 o
  -3  -8   2       34.20       33.47      2.59 o
  -2  -8   2      170.89      167.33      3.47 o
  -1  -8   2      196.80      199.86      3.30 o
   0  -8   2      204.98      203.24      3.19 o
   1  -8   2      629.66      669.52      7.22 o
   2  -8   2      238.25      251.25      4.15 o
   3  -8   2       22.28       23.25      1.93 o
   4  -8   2       45.93       51.97      2.80 o
   5  -8   2        3.47       -0.16      3.31 o
  -5  -7   2        6.05        3.97      1.79 o
  -4  -7   2      221.27      209.52      4.26 o
  -3  -7   2      553.64      565.23      7.34 o
  -2  -7   2      182.62      175.16      3.38 o
  -1  -7   2      286.00      276.85      3.79 o
   0  -7   2     1149.83     1133.95     10.74 o
   1  -7   2      651.48      720.34      7.85 o
   2  -7   2      540.07      542.98      6.48 o
   3  -7   2       85.85       85.80      2.83 o
   4  -7   2        1.20       -1.44      1.44 o
   5  -7   2       12.81        8.75      3.48 o
  -5  -6   2        6.42        3.54      1.81 o
  -4  -6   2       72.08       76.63      3.25 o
  -3  -6   2      160.46      164.79      4.21 o
  -2  -6   2      620.23      609.90      6.95 o
  -1  -6   2      255.96      253.13      3.92 o
   0  -6   2      230.12      262.30      3.30 o
   1  -6   2     1373.83     1423.22     13.79 o
   2  -6   2       80.20       79.27      2.34 o
   3  -6   2       34.52       39.38      2.19 o
   4  -6   2      137.29      132.82      3.39 o
   5  -6   2       15.34       17.64      8.43 o
  -5  -5   2       51.30       50.24      3.35 o
  -4  -5   2      708.16      721.89      9.63 o
  -3  -5   2      547.90      561.52      6.48 o
  -2  -5   2      500.20      496.62      5.80 o
  -1  -5   2      677.41      703.78      7.81 o
   0  -5   2      779.90      772.15      7.35 o
   1  -5   2      253.69      259.40      3.67 o
   2  -5   2       23.01       29.35      1.57 o
   3  -5   2       79.43       81.96      2.80 o
   4  -5   2       99.22      101.17      3.05 o
   5  -5   2       11.42       13.37      2.86 o
  -5  -4   2        2.10        3.39      1.76 o
  -4  -4   2       47.24       52.99      2.52 o
  -3  -4   2     1516.27     1501.80     14.55 o
  -2  -4   2      940.38      982.65      9.77 o
  -1  -4   2      203.85      189.35      2.32 o
   0  -4   2      217.44      222.59      2.63 o
   1  -4   2     1461.33     1612.92     11.94 o
   2  -4   2      105.84      134.44      4.15 o
   3  -4   2       30.16       30.47      2.25 o
   4  -4   2        9.70        9.16      1.71 o
   5  -4   2       27.18       32.53      3.23 o
  -5  -3   2       83.54       83.67      3.23 o
  -4  -3   2       42.52       46.87      2.62 o
  -3  -3   2       71.18       75.97      2.50 o
  -2  -3   2      673.31      718.82      6.91 o
  -1  -3   2       55.81       60.86      1.34 o
   0  -3   2      568.25      562.41      6.10 o
   1  -3   2      159.28      150.74      1.80 o
   2  -3   2      193.76      194.62      3.14 o
   3  -3   2      161.12      153.11      3.05 o
   4  -3   2        8.04        6.63      1.78 o
   5  -3   2        2.55       -2.69      3.05 o
  -5  -2   2       21.28       25.90      2.43 o
  -4  -2   2       27.96       29.71      2.05 o
  -3  -2   2       26.59       29.79      1.78 o
  -2  -2   2      220.81      246.44      3.27 o
  -1  -2   2     4516.07     4620.91     34.21 o
   0  -2   2       59.83       61.30      1.79 o
   1  -2   2     1501.96     1473.74     10.66 o
   2  -2   2     1331.50     1372.70     12.74 o
   3  -2   2       27.55       26.97      1.64 o
   4  -2   2       34.27       34.71      2.28 o
   5  -2   2       13.62       10.04      2.41 o
  -5  -1   2        3.14        2.17      1.72 o
  -4  -1   2       48.88       48.86      2.35 o
  -3  -1   2        3.60        5.42      1.46 o
  -2  -1   2      369.20      335.35      4.40 o
  -1  -1   2     4071.26     4192.84     31.96 o
   0  -1   2        6.28        6.69      0.45 o
   1  -1   2      405.55      420.46      3.84 o
   2  -1   2      234.16      222.78      2.94 o
   3  -1   2      396.15      398.48      4.91 o
   4  -1   2       13.74       14.48      1.67 o
   5  -1   2        7.12        7.17      2.68 o
  -5   0   2      114.16      105.49      3.41 o
  -4   0   2        1.22       -0.15      1.41 o
  -3   0   2      256.70      255.51      4.36 o
  -2   0   2        6.57        9.39      1.77 o
  -1   0   2      291.04      295.35      3.03 o
   0   0   2     2472.70     2411.81     24.10 o
   1   0   2       11.15       11.71      0.69 o
   2   0   2      188.94      175.69      2.33 o
   3   0   2       42.35       44.81      1.89 o
   4   0   2       61.23       66.61      2.48 o
   5   0   2       33.10       26.95      6.04 o
  -5   1   2        3.60        1.53      2.95 o
  -4   1   2       47.17       48.44      2.62 o
  -3   1   2        3.77        4.66      1.72 o
  -2   1   2      377.08      336.65      5.11 o
  -1   1   2     4034.25     4103.39     31.95 o
   0   1   2        8.19        8.04      0.68 o
   1   1   2      410.16      424.30      3.52 o
   2   1   2      231.69      221.02      2.88 o
   3   1   2      393.50      395.56      5.07 o
   4   1   2       12.82       13.55      1.80 o
   5   1   2        7.32        7.84      2.22 o
  -5   2   2       21.13       20.80      3.17 o
  -4   2   2       26.03       27.35      2.68 o
  -3   2   2       25.93       29.77      2.31 o
  -2   2   2      213.86      244.19      3.63 o
  -1   2   2     4447.03     4495.08     37.46 o
   0   2   2       61.67       63.71      1.93 o
   1   2   2     1461.68     1435.80     11.72 o
   2   2   2     1316.39     1365.71     11.52 o
   3   2   2       24.91       20.91      1.69 o
   4   2   2       35.63       36.43      3.01 o
   5   2   2       13.44        7.57      3.11 o
  -5   3   2       80.96       81.38      4.92 o
  -4   3   2       41.03       41.87      4.04 o
  -3   3   2       70.77       75.47      2.76 o
  -2   3   2      689.44      733.79      7.75 o
  -1   3   2       55.04       60.48      1.95 o
   0   3   2      587.97      544.29     24.69 o
   1   3   2      161.63      149.82      2.26 o
   2   3   2      199.47      201.26      3.22 o
   3   3   2      157.92      153.52      3.46 o
   4   3   2        8.73        6.10      1.64 o
   5   3   2        2.50       -0.11      2.62 o
  -5   4   2        2.05        3.80      2.73 o
  -4   4   2       47.14       52.28      3.18 o
  -3   4   2     1512.28     1492.81     15.03 o
  -2   4   2      947.47      984.73      9.95 o
  -1   4   2      196.04      185.92      2.16 o
   0   4   2      218.59      228.12      3.17 o
   1   4   2     1466.90     1602.80     16.50 o
   2   4   2      110.97      139.47      2.30 o
   3   4   2       32.89       32.94      1.86 o
   4   4   2       10.17       10.60      2.05 o
   5   4   2       26.68       27.10      2.85 o
  -5   5   2       52.41       49.84      6.28 o
  -4   5   2      706.13      703.11     10.63 o
  -3   5   2      545.36      546.26      7.05 o
  -2   5   2      482.49      480.22      5.82 o
  -1   5   2      667.68      702.89      6.95 o
   0   5   2      776.03      783.79      8.56 o
   1   5   2      250.02      249.41      5.11 o
   2   5   2       23.07       29.96      1.41 o
   3   5   2       81.03       89.77      3.20 o
   4   5   2      100.04      103.69      4.84 o
   5   5   2       11.41       11.05      3.05 o
  -4   6   2       74.22       69.29      4.62 o
  -3   6   2      164.41      171.20      3.78 o
  -2   6   2      632.24      624.64      7.07 o
  -1   6   2      247.16      243.07      3.72 o
   0   6   2      220.30      253.37      3.85 o
   1   6   2     1338.55     1370.88     18.14 o
   2   6   2       82.49       79.38      2.47 o
   3   6   2       33.09       39.89      3.13 o
   4   6   2      140.31      143.09      7.21 o
  -4   7   2      221.43      221.62      6.97 o
  -3   7   2      554.92      574.28      8.69 o
  -2   7   2      181.95      173.44      4.57 o
  -1   7   2      283.58      283.88      4.20 o
   0   7   2     1161.57     1168.48     15.16 o
   1   7   2      652.12      708.55     10.41 o
   2   7   2      540.59      519.80     12.88 o
   3   7   2       87.04       85.80      4.16 o
   4   7   2        1.25        1.79      2.37 o
  -4   8   2        5.70        5.19      3.54 o
  -3   8   2       30.25       27.10      3.67 o
  -2   8   2      171.37      170.62      4.59 o
  -1   8   2      203.06      206.38      3.58 o
   0   8   2      206.34      211.53      4.44 o
   1   8   2      628.15      665.00     10.11 o
   2   8   2      239.11      248.81      8.48 o
   3   8   2       23.81       26.78      4.11 o
   4   8   2       45.36       60.14      4.13 o
  -4   9   2      130.05      122.44      7.49 o
  -2   9   2     1222.62     1168.67     23.95 o
  -1   9   2      397.79      379.63      6.93 o
   0   9   2        9.70       11.81      1.62 o
   1   9   2       46.65       49.69      2.72 o
   2   9   2       82.32       73.94      5.45 o
   3   9   2       29.82       30.37      4.31 o
  -2  10   2      131.10      128.35      6.27 o
  -1  10   2      247.13      225.86      7.86 o
   0  10   2      127.97      121.42      3.82 o
   1  10   2      383.63      370.02      7.09 o
   2  10   2       12.76       16.02      3.33 o
   3  10   2       10.00        8.80      3.54 o
  -1  11   2       58.34       58.47      4.91 o
   0  11   2      385.05      370.70     10.37 o
   1  11   2       20.28       21.88      3.38 o
   2  11   2      209.79      203.68      7.80 o
  -1 -18   3       26.06       25.73      3.90 o
   0 -18   3       15.86       13.14      6.40 o
   1 -18   3        6.82        5.66      3.41 o
  -2 -17   3       25.07       16.78      3.60 o
  -1 -17   3        8.68        7.97      3.20 o
   0 -17   3       25.50       31.93      3.43 o
   1 -17   3       76.79       77.88      4.09 o
   2 -17   3       14.73        7.69      3.36 o
  -2 -16   3       22.63       24.84      3.69 o
  -1 -16   3       52.20       53.52      3.50 o
   0 -16   3       36.55       38.68      3.24 o
   1 -16   3       85.18       91.91      4.17 o
   2 -16   3        6.33        7.14      2.46 o
  -3 -15   3       83.20       86.91      6.93 o
  -2 -15   3      265.32      270.85      8.57 o
  -1 -15   3       67.75       67.26      3.57 o
   0 -15   3       32.01       27.86      2.74 o
   1 -15   3      119.66      115.94      4.28 o
   2 -15   3        5.99        4.39      2.64 o
   3 -15   3        4.66        8.22      3.14 o
  -3 -14   3       27.03       28.03      4.22 o
  -2 -14   3       26.91       26.67      2.73 o
  -1 -14   3       78.66       74.34      3.49 o
   0 -14   3      111.22      117.38      4.22 o
   1 -14   3        6.89        7.27      2.11 o
   2 -14   3       46.97       49.42      4.54 o
   3 -14   3       11.56        8.65      2.47 o
  -4 -13   3        3.11       -2.12      3.87 o
  -3 -13   3       18.49       21.26      2.64 o
  -2 -13   3      198.34      195.24      7.66 o
  -1 -13   3      142.37      152.95      8.86 o
   0 -13   3       32.22       36.17      2.63 o
   1 -13   3      125.28      127.40      5.33 o
   2 -13   3       64.86       71.42      3.50 o
   3 -13   3        5.68        7.36      2.31 o
  -4 -12   3       22.92       20.49      2.56 o
  -3 -12   3        0.16        0.98      1.93 o
  -2 -12   3       76.55       75.76      2.89 o
  -1 -12   3      175.01      171.88      3.69 o
   0 -12   3      116.49      112.83      3.03 o
   1 -12   3       43.48       50.34      2.85 o
   2 -12   3        2.16        1.59      1.84 o
   3 -12   3       65.27       77.15      3.76 o
   4 -12   3       27.95       35.70      4.11 o
  -4 -11   3       14.62       10.42      3.13 o
  -3 -11   3       46.82       47.66      2.60 o
  -2 -11   3      156.05      149.58      3.58 o
  -1 -11   3        0.22       -0.33      1.96 o
   0 -11   3        1.79        1.97      1.39 o
   1 -11   3        8.57        9.61      1.70 o
   2 -11   3      113.55      119.59      3.82 o
   3 -11   3       12.18       13.75      2.34 o
   4 -11   3        6.55        6.53      2.44 o
  -4 -10   3        0.90        1.02      1.93 o
  -3 -10   3        1.45        0.07      1.49 o
  -2 -10   3      143.66      147.53      3.52 o
  -1 -10   3      384.58      379.48      5.20 o
   0 -10   3      160.65      155.74      3.14 o
   1 -10   3       90.58       93.29      2.69 o
   2 -10   3       34.42       39.41      2.09 o
   3 -10   3       71.52       66.05      3.40 o
   4 -10   3       27.07       29.57      3.03 o
  -4  -9   3        1.95        0.24      1.57 o
  -3  -9   3       72.38       68.67      2.83 o
  -2  -9   3        8.12        6.65      1.49 o
  -1  -9   3      165.33      157.70      3.09 o
   0  -9   3      173.07      161.10      3.00 o
   1  -9   3      415.73      420.64      5.33 o
   2  -9   3      161.59      162.53      3.42 o
   3  -9   3       10.66       12.25      1.78 o
   4  -9   3        6.83        5.41      2.19 o
  -5  -8   3        7.04       10.60      2.65 o
  -4  -8   3       60.01       59.89      2.77 o
  -3  -8   3        3.27        2.40      1.50 o
  -2  -8   3       13.87       15.80      1.60 o
  -1  -8   3       37.28       36.82      1.67 o
   0  -8   3      619.57      612.97      6.56 o
   1  -8   3      157.49      176.82      3.09 o
   2  -8   3       85.55       90.67      2.67 o
   3  -8   3      105.26      101.61      3.11 o
   4  -8   3        2.28        2.73      2.08 o
   5  -8   3       30.91       27.81      4.41 o
  -5  -7   3       73.27       70.97      3.61 o
  -4  -7   3      167.69      166.56      4.15 o
  -3  -7   3      575.13      572.19      6.82 o
  -2  -7   3       55.45       54.16      2.24 o
  -1  -7   3       19.21       24.22      1.34 o
   0  -7   3      890.67      959.56      9.22 o
   1  -7   3       69.98       75.41      1.98 o
   2  -7   3      375.66      377.42      5.09 o
   3  -7   3       19.73       17.35      1.79 o
   4  -7   3       39.54       38.03      2.98 o
   5  -7   3       13.12       10.97      5.14 o
  -5  -6   3       28.07       23.47      2.31 o
  -4  -6   3      250.28      242.18      4.54 o
  -3  -6   3      113.48      117.23      3.02 o
  -2  -6   3       64.94       64.52      2.22 o
  -1  -6   3      555.13      568.05      6.85 o
   0  -6   3     2367.82     2550.26     22.16 o
   1  -6   3       20.95       17.64      1.13 o
   2  -6   3       14.18       14.45      1.87 o
   3  -6   3       82.09       77.04      2.73 o
   4  -6   3       36.40       35.74      2.25 o
   5  -6   3       21.15       20.73      5.31 o
  -5  -5   3       49.81       50.90      5.52 o
  -4  -5   3      308.81      312.24      5.09 o
  -3  -5   3      236.50      239.86      4.02 o
  -2  -5   3      124.86      133.94      2.79 o
  -1  -5   3     1466.81     1535.07     14.78 o
   0  -5   3      599.78      631.97      5.48 o
   1  -5   3      241.59      210.01      2.90 o
   2  -5   3      258.81      248.64      4.35 o
   3  -5   3      145.32      138.87      3.81 o
   4  -5   3       60.19       56.78      2.57 o
   5  -5   3       26.99       23.04      5.60 o
  -5  -4   3       19.37       20.62      2.25 o
  -4  -4   3       12.18       10.37      1.86 o
  -3  -4   3       99.25      103.49      2.81 o
  -2  -4   3      156.72      164.55      2.74 o
  -1  -4   3      828.83      844.84      7.13 o
   0  -4   3     1619.96     1612.10     16.24 o
   1  -4   3     1392.31     1563.97     11.52 o
   2  -4   3      152.64      147.55      2.76 o
   3  -4   3      177.46      176.81      3.78 o
   4  -4   3       41.21       38.53      2.50 o
   5  -4   3       41.12       55.81      6.41 o
  -5  -3   3      134.03      137.51      3.80 o
  -4  -3   3        0.14       -1.37      1.37 o
  -3  -3   3       84.43       85.27      2.60 o
  -2  -3   3     1818.84     1939.00     15.97 o
  -1  -3   3      699.90      720.34      6.12 o
   0  -3   3      186.81      187.92      3.47 o
   1  -3   3      568.29      567.94      7.65 o
   2  -3   3      804.86      819.10      7.44 o
   3  -3   3      130.16      136.85      3.22 o
   4  -3   3       47.50       52.71      2.73 o
   5  -3   3        8.20        1.32      2.73 o
  -5  -2   3       26.00       25.13      2.28 o
  -4  -2   3      164.89      168.54      6.15 o
  -3  -2   3        8.37        9.53      1.47 o
  -2  -2   3     1278.83     1302.57     13.83 o
  -1  -2   3       29.90       31.06      1.16 o
   0  -2   3        0.43        0.59      0.67 o
   1  -2   3     1100.11     1109.81      8.96 o
   2  -2   3       49.22       58.05      1.87 o
   3  -2   3      199.25      195.06      3.37 o
   4  -2   3       50.01       55.02      2.70 o
   5  -2   3       11.45       10.26      2.96 o
  -5  -1   3       27.56       27.74      2.61 o
  -4  -1   3       14.07       15.57      1.77 o
  -3  -1   3      236.38      225.40      4.14 o
  -2  -1   3      184.34      186.93      3.16 o
  -1  -1   3      230.78      214.75      2.50 o
   0  -1   3      116.99      104.47      1.95 o
   1  -1   3     1341.42     1365.67     10.68 o
   2  -1   3       55.25       71.51      2.79 o
   3  -1   3       22.97       23.55      1.57 o
   4  -1   3       35.42       36.04      2.64 o
   5  -1   3       12.56        8.95      2.90 o
  -5   0   3        0.19       -1.27      1.84 o
  -4   0   3       22.87       24.44      2.19 o
  -3   0   3      395.47      390.21      5.56 o
  -2   0   3        4.13        1.90      0.98 o
  -1   0   3      133.68      116.43      1.72 o
   0   0   3     1086.91     1032.14     13.74 o
   1   0   3       37.68       34.08      0.94 o
   2   0   3      576.73      565.58      5.00 o
   3   0   3       11.32        8.38      1.27 o
   4   0   3        1.09        1.73      1.49 o
   5   0   3        1.77        0.94      2.10 o
  -5   1   3       27.15       27.76      2.58 o
  -4   1   3       14.40       15.93      2.00 o
  -3   1   3      233.34      227.21      4.11 o
  -2   1   3      196.60      200.86      3.21 o
  -1   1   3      241.14      230.08      2.52 o
   0   1   3      110.63      102.33      1.68 o
   1   1   3     1321.47     1344.97     11.76 o
   2   1   3       59.29       57.98      2.69 o
   3   1   3       24.80       24.79      1.54 o
   4   1   3       35.27       36.51      2.26 o
   5   1   3       11.82       16.29      4.96 o
  -5   2   3       26.96       26.72      5.61 o
  -4   2   3      167.60      173.83      4.11 o
  -3   2   3        8.71       11.69      1.66 o
  -2   2   3     1256.66     1283.00     12.46 o
  -1   2   3       27.30       34.98      3.00 o
   0   2   3        0.57       -0.89      0.90 o
   1   2   3     1109.78     1118.24     10.06 o
   2   2   3       46.42       55.27      1.56 o
   3   2   3      202.48      198.51      3.25 o
   4   2   3       50.48       49.40      2.99 o
   5   2   3       11.51        8.52      2.34 o
  -5   3   3      133.65      127.99      5.95 o
  -4   3   3        0.25       -1.89      1.89 o
  -3   3   3       78.35       78.30      4.70 o
  -2   3   3     1808.28     1904.37     20.91 o
  -1   3   3      700.60      717.45      7.19 o
   0   3   3      183.37      183.29      3.58 o
   1   3   3      573.26      577.96      6.62 o
   2   3   3      819.37      820.81      8.69 o
   3   3   3      125.73      125.85      3.50 o
   4   3   3       47.41       55.99      3.97 o
   5   3   3        7.76        4.43      2.26 o
  -5   4   3       18.55       20.13      5.29 o
  -4   4   3       12.60        8.57      2.32 o
  -3   4   3       93.59       95.66      4.82 o
  -2   4   3      154.71      163.22      3.80 o
  -1   4   3      822.17      839.30      9.15 o
   0   4   3     1600.28     1565.18     19.96 o
   1   4   3     1380.72     1537.50     19.49 o
   2   4   3      149.54      141.88      2.59 o
   3   4   3      178.18      173.51      4.06 o
   4   4   3       39.43       37.71      3.00 o
   5   4   3       40.37       43.63      4.65 o
  -5   5   3       49.44       53.46      6.59 o
  -4   5   3      311.71      302.29      6.46 o
  -3   5   3      241.85      234.51      4.26 o
  -2   5   3      131.78      141.24      2.83 o
  -1   5   3     1475.58     1579.89     19.76 o
   0   5   3      620.22      644.20      7.28 o
   1   5   3      236.98      212.66      4.13 o
   2   5   3      262.46      252.38      4.36 o
   3   5   3      145.34      150.12      5.02 o
   4   5   3       59.93       59.28      4.16 o
   5   5   3       27.20       31.73      3.80 o
  -5   6   3       28.98       23.51      5.48 o
  -4   6   3      256.13      246.24      5.92 o
  -3   6   3      110.27      111.95      3.86 o
  -2   6   3       69.49       65.02      2.22 o
  -1   6   3      559.88      578.52     10.70 o
   0   6   3     2378.05     2576.08     31.28 o
   1   6   3       20.36       19.39      2.00 o
   2   6   3       13.84       12.27      1.70 o
   3   6   3       83.59       83.70      4.10 o
   4   6   3       38.19       40.44      3.68 o
   5   6   3       21.35       15.11      4.83 o
  -5   7   3       71.65       79.65      7.87 o
  -4   7   3      169.07      168.72      6.34 o
  -3   7   3      584.97      587.34      8.87 o
  -2   7   3       55.36       55.24      2.31 o
  -1   7   3       18.82       21.55      1.76 o
   0   7   3      893.37      961.00     12.97 o
   1   7   3       69.37       71.40      2.79 o
   2   7   3      376.32      373.03      7.03 o
   3   7   3       17.24       16.38      3.75 o
   4   7   3       41.51       41.43      3.77 o
  -4   8   3       60.85       64.21      5.75 o
  -3   8   3        2.84        4.71      2.17 o
  -2   8   3       14.16       16.48      3.35 o
  -1   8   3       33.88       33.58      2.23 o
   0   8   3      604.32      608.60      9.17 o
   1   8   3      163.29      175.54      4.31 o
   2   8   3       86.78       89.99      3.65 o
   3   8   3      107.93      105.91      6.52 o
   4   8   3        1.69        4.40      3.57 o
  -4   9   3        2.01        4.76      3.77 o
  -3   9   3       70.60       69.73      6.00 o
  -2   9   3        5.48        7.41      3.05 o
  -1   9   3      159.09      157.17      4.52 o
   0   9   3      167.54      159.41      4.09 o
   1   9   3      426.73      416.87      7.36 o
   2   9   3      164.41      154.47      7.11 o
   3   9   3       10.25       17.35      3.96 o
   4   9   3        7.15        6.81      3.67 o
  -2  10   3      141.50      144.31      6.71 o
  -1  10   3      374.09      372.87      7.83 o
   0  10   3      155.43      150.20      4.18 o
   1  10   3       94.07       92.31      5.91 o
   2  10   3       37.57       44.49      4.47 o
   3  10   3       73.27       70.86      6.03 o
  -1  11   3        0.39        1.54      2.64 o
   0  11   3        1.90        3.39      2.94 o
   1  11   3        9.16       12.11      3.18 o
   2  11   3      113.70      116.25      6.54 o
   0  12   3      118.61      117.78      6.08 o
   1  12   3       43.85       45.74      4.45 o
   0 -18   4       42.38       43.43      4.34 o
  -2 -17   4       18.25       17.92      3.62 o
  -1 -17   4       20.28       21.67      2.86 o
   0 -17   4       70.70       73.98      7.42 o
   1 -17   4        2.01        0.77      2.29 o
  -2 -16   4       53.91       49.69      4.93 o
  -1 -16   4       53.45       50.44      3.43 o
   0 -16   4       19.56       19.77      2.72 o
   1 -16   4        3.48        5.41      2.36 o
   2 -16   4       23.38       17.85      3.40 o
  -3 -15   4       62.79       64.72      4.75 o
  -2 -15   4        8.20       10.57      2.38 o
  -1 -15   4       74.59       81.19      3.87 o
   0 -15   4       46.59       45.42      3.05 o
   1 -15   4       36.66       42.66      4.36 o
   2 -15   4       18.60       16.42      2.72 o
   3 -15   4       35.45       33.78      8.80 o
  -3 -14   4       94.66       93.15      8.25 o
  -2 -14   4      131.23      140.38      4.77 o
  -1 -14   4       14.62       11.78      2.49 o
   0 -14   4       20.91       26.07      2.53 o
   1 -14   4        2.07        3.87      2.06 o
   2 -14   4      137.64      146.45      7.74 o
   3 -14   4       34.55       42.75      6.88 o
  -3 -13   4       52.26       48.60      4.74 o
  -2 -13   4       73.79       77.74      4.21 o
  -1 -13   4       31.02       33.31      2.61 o
   0 -13   4       62.11       65.01      3.20 o
   1 -13   4       46.02       56.97      3.11 o
   2 -13   4       17.10       18.47      2.46 o
   3 -13   4       32.05       30.75      3.10 o
  -4 -12   4       22.48       19.91      3.16 o
  -3 -12   4       39.63       49.14      5.00 o
  -2 -12   4      124.23      121.82      4.87 o
  -1 -12   4      106.22      105.11      3.53 o
   0 -12   4       44.44       48.35      2.77 o
   1 -12   4      151.40      150.64      4.15 o
   2 -12   4       36.86       40.99      2.85 o
   3 -12   4       14.44       17.34      2.64 o
   4 -12   4       14.45       15.55      5.22 o
  -4 -11   4       44.36       41.64      3.00 o
  -3 -11   4      135.13      147.65      4.57 o
  -2 -11   4        1.42        1.99      1.40 o
  -1 -11   4      247.22      235.24      5.15 o
   0 -11   4      213.62      211.23      3.78 o
   1 -11   4       25.03       28.20      2.27 o
   2 -11   4       22.00       20.09      2.31 o
   3 -11   4       18.58       20.10      2.59 o
   4 -11   4       55.68       64.39      6.54 o
  -4 -10   4        4.25        3.50      2.01 o
  -3 -10   4       35.65       38.26      2.36 o
  -2 -10   4       72.91       67.94      2.57 o
  -1 -10   4       52.78       50.26      2.24 o
   0 -10   4        5.59        2.58      1.46 o
   1 -10   4      179.43      181.60      3.46 o
   2 -10   4      147.92      130.81      3.83 o
   3 -10   4       16.58       22.19      2.56 o
   4 -10   4       16.42       18.24      3.35 o
  -4  -9   4        3.45        5.30      1.97 o
  -3  -9   4       54.36       54.83      2.60 o
  -2  -9   4       40.20       46.23      2.16 o
  -1  -9   4       18.70       21.40      1.58 o
   0  -9   4       71.42       74.63      2.33 o
   1  -9   4      347.09      340.19      4.64 o
   2  -9   4       46.90       47.29      2.32 o
   3  -9   4       77.93       78.41      3.55 o
   4  -9   4       20.15       22.63      3.28 o
  -5  -8   4       49.21       47.92      3.82 o
  -4  -8   4       21.34       22.66      2.10 o
  -3  -8   4        5.56        5.31      1.47 o
  -2  -8   4      248.99      255.39      4.23 o
  -1  -8   4      358.64      369.81      4.76 o
   0  -8   4      183.58      185.03      2.99 o
   1  -8   4      183.57      189.99      4.18 o
   2  -8   4      111.53       96.14      2.70 o
   3  -8   4      227.11      203.35      4.45 o
   4  -8   4       71.74       68.04      4.46 o
  -5  -7   4       31.57       32.82      3.35 o
  -4  -7   4        3.70        4.20      1.67 o
  -3  -7   4       18.12       18.21      1.70 o
  -2  -7   4        7.27        8.12      1.34 o
  -1  -7   4      103.33       96.70      3.25 o
   0  -7   4       45.69       43.86      1.55 o
   1  -7   4       71.51       75.81      2.00 o
   2  -7   4       14.97       17.09      1.54 o
   3  -7   4        4.87        4.40      1.56 o
   4  -7   4       16.73       18.40      3.30 o
   5  -7   4       24.57       22.34      5.70 o
  -5  -6   4       34.24       29.45      2.72 o
  -4  -6   4      209.25      208.08      4.22 o
  -3  -6   4        8.84        7.70      1.47 o
  -2  -6   4      383.01      378.14      4.98 o
  -1  -6   4      440.57      455.87      5.10 o
   0  -6   4      616.35      617.64      5.43 o
   1  -6   4      446.56      439.89      4.93 o
   2  -6   4       13.46       15.89      1.68 o
   3  -6   4       39.32       41.79      2.20 o
   4  -6   4      213.29      198.09      7.25 o
   5  -6   4       14.70        8.73      4.96 o
  -5  -5   4       60.53       50.24      3.86 o
  -4  -5   4      115.92      113.54      3.30 o
  -3  -5   4      128.81      133.20      3.08 o
  -2  -5   4       47.26       54.91      1.91 o
  -1  -5   4      849.12      901.90      8.67 o
   0  -5   4     1274.59     1331.31     15.72 o
   1  -5   4      861.31      839.95      8.56 o
   2  -5   4        4.35        5.49      1.11 o
   3  -5   4      303.01      287.25      5.88 o
   4  -5   4       43.64       38.84      3.79 o
   5  -5   4        2.67        2.17      4.33 o
  -5  -4   4      103.86       98.54      5.57 o
  -4  -4   4       13.58       10.97      1.82 o
  -3  -4   4      349.34      354.47      4.85 o
  -2  -4   4      160.68      168.15      2.79 o
  -1  -4   4      405.48      410.10      3.95 o
   0  -4   4       43.77       49.99      2.21 o
   1  -4   4      687.33      727.46      6.55 o
   2  -4   4      634.74      638.95      6.83 o
   3  -4   4       73.75       77.10      2.69 o
   4  -4   4      116.45      118.97      4.11 o
   5  -4   4       52.50       42.73      6.52 o
  -5  -3   4       61.27       60.64      4.73 o
  -4  -3   4      111.82      103.80      3.10 o
  -3  -3   4      253.26      259.24      4.07 o
  -2  -3   4      311.70      350.03      4.14 o
  -1  -3   4      252.11      233.69      2.45 o
   0  -3   4     1929.09     1900.85     23.23 o
   1  -3   4      154.34      155.90      2.48 o
   2  -3   4      193.52      195.87      4.05 o
   3  -3   4      149.44      151.65      3.38 o
   4  -3   4       36.85       36.46      2.39 o
  -5  -2   4        3.09        1.43      2.01 o
  -4  -2   4       28.23       28.36      2.07 o
  -3  -2   4        0.17       -1.37      1.39 o
  -2  -2   4      383.96      365.94      4.73 o
  -1  -2   4      973.26      989.61      8.35 o
   0  -2   4      425.65      425.65      5.11 o
   1  -2   4      538.00      545.41      4.88 o
   2  -2   4      288.60      300.96      3.96 o
   3  -2   4       22.40       23.49      1.61 o
   4  -2   4       24.92       27.75      2.62 o
  -5  -1   4        2.80       -0.41      1.94 o
  -4  -1   4       27.23       26.63      2.16 o
  -3  -1   4      222.71      232.14      4.20 o
  -2  -1   4      277.77      298.74      4.14 o
  -1  -1   4      102.79      100.81      1.61 o
   0  -1   4      949.63      926.67     10.35 o
   1  -1   4      690.56      710.42      5.97 o
   2  -1   4       47.26       55.96      1.64 o
   3  -1   4      138.00      145.70      3.37 o
   4  -1   4       21.60       20.91      2.00 o
   5  -1   4       60.80       62.35      8.44 o
  -5   0   4       46.22       49.20      4.83 o
  -4   0   4       41.42       40.66      2.56 o
  -3   0   4       38.82       37.14      2.11 o
  -2   0   4       11.11       15.33      1.26 o
  -1   0   4       41.37       41.23      1.16 o
   0   0   4     1234.09     1336.38     30.24 o
   1   0   4        1.24        1.61      0.55 o
   2   0   4     1164.44     1148.05      8.95 o
   3   0   4       56.44       52.61      2.06 o
   4   0   4        1.92        2.86      1.85 o
   5   0   4        7.68        7.18      2.95 o
  -5   1   4        2.34        1.71      1.94 o
  -4   1   4       28.18       28.20      2.27 o
  -3   1   4      216.06      228.95      4.21 o
  -2   1   4      278.24      296.86      4.09 o
  -1   1   4       97.27       98.05      1.88 o
   0   1   4      956.85      917.96     10.94 o
   1   1   4      686.25      707.83      5.98 o
   2   1   4       44.83       51.89      1.38 o
   3   1   4      138.75      142.94      2.77 o
   4   1   4       22.39       22.00      2.57 o
   5   1   4       60.34       61.97     13.82 o
  -5   2   4        2.74        0.51      3.93 o
  -4   2   4       29.31       33.13      3.00 o
  -3   2   4        0.30       -1.33      1.33 o
  -2   2   4      376.75      357.17      4.65 o
  -1   2   4      986.90     1011.22      9.53 o
   0   2   4      431.12      427.01      6.22 o
   1   2   4      562.42      564.06      6.44 o
   2   2   4      283.87      301.51      3.45 o
   3   2   4       21.33       20.76      1.64 o
   4   2   4       24.78       23.60      2.46 o
   5   2   4        9.54        9.34      4.77 o
  -5   3   4       61.68       70.89      4.03 o
  -4   3   4      111.20      111.73      4.18 o
  -3   3   4      262.29      269.57      4.55 o
  -2   3   4      311.98      348.68      4.57 o
  -1   3   4      263.70      245.48      3.70 o
   0   3   4     1918.55     1863.57     23.31 o
   1   3   4      152.34      159.11      3.20 o
   2   3   4      190.33      193.46      3.65 o
   3   3   4      149.11      147.26      3.13 o
   4   3   4       35.93       40.69      2.87 o
   5   3   4       12.87       12.69      5.60 o
  -5   4   4      106.53      103.80      8.48 o
  -4   4   4       13.09       12.66      4.36 o
  -3   4   4      349.26      353.57      5.32 o
  -2   4   4      159.09      170.40      3.04 o
  -1   4   4      399.33      408.20      5.53 o
   0   4   4       49.52       60.17      3.92 o
   1   4   4      689.17      735.19      9.97 o
   2   4   4      625.47      614.16      7.90 o
   3   4   4       79.19       76.98      2.82 o
   4   4   4      115.01      105.91      3.89 o
   5   4   4       52.17       42.94      4.19 o
  -5   5   4       62.64       63.46      7.42 o
  -4   5   4      114.26      118.94      4.38 o
  -3   5   4      129.97      130.06      3.98 o
  -2   5   4       47.34       54.57      2.61 o
  -1   5   4      861.53      928.43     18.20 o
   0   5   4     1269.79     1323.08     24.60 o
   1   5   4      873.58      859.80     11.50 o
   2   5   4        4.80        5.21      1.93 o
   3   5   4      306.76      296.99      6.94 o
   4   5   4       42.90       46.39      5.15 o
   5   5   4        2.51        0.99      4.34 o
  -5   6   4       33.10       31.77      6.05 o
  -4   6   4      205.55      204.27      5.49 o
  -3   6   4        7.89        7.70      1.96 o
  -2   6   4      380.50      373.95      7.56 o
  -1   6   4      427.83      451.67     16.12 o
   0   6   4      597.38      597.69      9.07 o
   1   6   4      457.62      438.71      7.68 o
   2   6   4       12.04       12.26      1.74 o
   3   6   4       36.69       45.78      3.34 o
   4   6   4      211.23      193.93      6.69 o
   5   6   4       15.29       13.66      4.74 o
  -5   7   4       32.08       26.01      6.00 o
  -4   7   4        4.41        1.83      2.11 o
  -3   7   4       19.44       21.33      2.31 o
  -2   7   4        6.42        8.37      2.03 o
  -1   7   4      113.27      108.74      3.22 o
   0   7   4       50.20       51.96      2.16 o
   1   7   4       72.65       71.55      2.74 o
   2   7   4       16.20       16.88      1.93 o
   3   7   4        4.79        5.18      3.44 o
   4   7   4       16.60       18.34      3.16 o
   5   7   4       25.11       26.46      5.24 o
  -5   8   4       49.91       54.04      7.34 o
  -4   8   4       21.32       26.18      3.55 o
  -3   8   4        6.54        7.12      3.18 o
  -2   8   4      244.64      251.07      9.03 o
  -1   8   4      369.84      390.79      6.78 o
   0   8   4      192.61      193.94      4.16 o
   1   8   4      183.65      190.69      4.35 o
   2   8   4      110.88       99.66      6.19 o
   3   8   4      229.20      200.57      8.57 o
   4   8   4       70.29       70.72      6.49 o
  -4   9   4        2.73        4.26      3.70 o
  -3   9   4       53.56       56.38      5.17 o
  -2   9   4       39.05       46.22      4.51 o
  -1   9   4       18.76       21.08      2.94 o
   0   9   4       74.50       80.09      8.74 o
   1   9   4      346.67      341.16      6.42 o
   2   9   4       45.37       50.31      4.86 o
   3   9   4       77.32       82.38      6.33 o
   4   9   4       18.50       27.42      4.96 o
  -2  10   4       69.26       66.98      5.45 o
  -1  10   4       55.18       47.16      4.49 o
   0  10   4        5.85        1.83      2.01 o
   1  10   4      182.71      186.92      7.66 o
   2  10   4      153.69      142.40      7.06 o
   3  10   4       15.13       20.49      4.37 o
  -2  11   4        1.18       -0.68      2.82 o
  -1  11   4      242.85      227.91      8.39 o
   0  11   4      218.55      222.24      8.04 o
   1  11   4       24.19       23.42      3.70 o
   2  11   4       23.09       24.55      4.40 o
   3  11   4       18.75       20.79      4.31 o
  -1  12   4      103.56      106.30      6.29 o
   0  12   4       43.25       33.85      4.28 o
   1  12   4      147.31      138.48      7.04 o
   2  12   4       37.74       34.18      4.71 o
  -1 -17   5        9.18        8.06      2.56 o
   0 -17   5       20.53       21.08      4.97 o
   1 -17   5       12.39        9.56      5.09 o
  -2 -16   5        1.91        0.16      2.19 o
  -1 -16   5       13.62        9.78      2.48 o
   0 -16   5       98.65      101.46      5.14 o
   1 -16   5       91.42       96.03      4.22 o
   2 -16   5       14.93       10.45      4.37 o
  -3 -15   5        5.85        3.64      3.07 o
  -2 -15   5       26.19       18.72      2.65 o
  -1 -15   5       31.30       29.44      2.86 o
   0 -15   5       79.91       76.61      3.68 o
   1 -15   5       12.80        6.02      2.33 o
   2 -15   5       31.70       27.70      3.04 o
  -3 -14   5       27.70       29.27      3.33 o
  -2 -14   5       23.73       26.07      2.75 o
  -1 -14   5       24.76       25.42      2.61 o
   0 -14   5       26.04       22.51      2.56 o
   1 -14   5       58.03       57.37      3.34 o
   2 -14   5        3.85        3.65      2.25 o
   3 -14   5        6.31        0.78      6.43 o
  -3 -13   5       23.45       27.12      2.85 o
  -2 -13   5      102.58      107.31      4.00 o
  -1 -13   5       57.28       59.76      3.72 o
   0 -13   5       25.22       28.96      2.53 o
   1 -13   5      236.45      222.35      7.24 o
   2 -13   5       52.49       56.64      3.34 o
   3 -13   5       40.10       51.37      6.69 o
  -4 -12   5       43.27       43.89      4.60 o
  -3 -12   5       37.82       42.48      3.31 o
  -2 -12   5       36.59       32.83      2.62 o
  -1 -12   5       12.53       15.27      3.55 o
   0 -12   5       83.01       81.83      3.80 o
   1 -12   5      231.21      233.08      6.39 o
   2 -12   5       10.99       15.68      2.30 o
   3 -12   5       26.13       20.09      2.68 o
   4 -12   5       18.78       19.46      5.64 o
  -4 -11   5       19.16       25.36      3.18 o
  -3 -11   5       93.82       87.79      3.76 o
  -2 -11   5       43.03       43.61      2.85 o
  -1 -11   5       80.27       80.46      3.11 o
   0 -11   5       45.19       50.31      3.21 o
   1 -11   5        2.94        4.30      1.74 o
   2 -11   5      166.07      167.37      4.47 o
   3 -11   5       29.24       31.72      2.83 o
   4 -11   5       24.63       39.05      6.07 o
  -4 -10   5        7.47        2.12      2.02 o
  -3 -10   5       88.74       93.71      3.41 o
  -2 -10   5       13.73       16.86      1.84 o
  -1 -10   5       38.79       42.25      2.28 o
   0 -10   5      191.19      179.78      3.32 o
   1 -10   5      218.63      203.49      4.33 o
   2 -10   5      150.87      131.10      3.92 o
   3 -10   5      162.98      153.43      4.61 o
   4 -10   5       11.58        5.25      4.33 o
  -4  -9   5       48.14       53.99      3.11 o
  -3  -9   5        4.13        3.16      1.54 o
  -2  -9   5       76.22       78.19      2.70 o
  -1  -9   5      100.64       88.26      2.66 o
   0  -9   5       44.87       48.53      1.98 o
   1  -9   5       30.17       29.08      1.71 o
   2  -9   5       65.18       57.46      2.92 o
   3  -9   5      136.72      147.70      5.00 o
   4  -9   5       41.55       35.26      3.82 o
  -5  -8   5       71.20       65.42      6.96 o
  -4  -8   5       39.95       45.28      3.42 o
  -3  -8   5      121.64      124.14      3.12 o
  -2  -8   5      130.39      127.26      3.04 o
  -1  -8   5      130.53      114.54      2.52 o
   0  -8   5      437.12      418.04      4.90 o
   1  -8   5      195.85      203.12      3.26 o
   2  -8   5       38.97       35.88      1.90 o
   3  -8   5      222.36      212.82      6.01 o
   4  -8   5       40.58       44.37      3.96 o
  -5  -7   5       46.22       39.18      4.60 o
  -4  -7   5       54.23       53.08      2.58 o
  -3  -7   5       13.31       11.55      1.55 o
  -2  -7   5       19.84       19.36      1.84 o
  -1  -7   5     1329.46     1304.48     12.29 o
   0  -7   5       79.53       72.60      1.54 o
   1  -7   5      121.76      125.67      2.42 o
   2  -7   5      623.61      592.95      8.32 o
   3  -7   5       69.58       60.69      3.19 o
   4  -7   5       24.58       26.30      3.50 o
   5  -7   5        1.71       -2.72      4.51 o
  -5  -6   5       60.40       60.96      6.79 o
  -4  -6   5       56.85       57.95      2.64 o
  -3  -6   5       51.88       55.98      2.30 o
  -2  -6   5       96.82       95.57      2.41 o
  -1  -6   5       78.41       82.86      1.96 o
   0  -6   5      435.05      432.07      5.53 o
   1  -6   5      668.79      659.38      9.46 o
   2  -6   5        1.59        3.31      1.37 o
   3  -6   5      260.73      224.29      6.76 o
   4  -6   5       45.59       47.69      3.97 o
   5  -6   5       11.40        7.50      5.10 o
  -5  -5   5        8.73        5.98      2.76 o
  -4  -5   5        8.45       10.08      1.77 o
  -3  -5   5       31.10       35.97      1.92 o
  -2  -5   5      166.82      154.53      2.77 o
  -1  -5   5      402.26      436.90      4.81 o
   0  -5   5      345.92      329.30      5.77 o
   1  -5   5       73.48       80.65      1.51 o
   2  -5   5       28.78       32.38      1.60 o
   3  -5   5        6.08        5.28      1.72 o
   4  -5   5       37.84       33.80      3.76 o
   5  -5   5        5.62        9.74      4.93 o
  -5  -4   5       27.07       29.48      3.26 o
  -4  -4   5        5.62        4.08      1.62 o
  -3  -4   5      120.11      120.88      2.91 o
  -2  -4   5       63.60       69.15      2.02 o
  -1  -4   5      257.17      248.89      2.60 o
   0  -4   5      222.19      212.56      4.21 o
   1  -4   5       66.78       74.67      3.17 o
   2  -4   5      356.11      367.11      5.91 o
   3  -4   5      107.06      104.39      2.91 o
   4  -4   5        2.98       -2.02      2.02 o
  -5  -3   5        6.88        5.04      2.13 o
  -4  -3   5       48.98       51.64      2.45 o
  -3  -3   5       20.93       24.32      1.73 o
  -2  -3   5      519.24      549.86      6.46 o
  -1  -3   5      189.23      199.13      2.47 o
   0  -3   5      614.39      605.37      7.12 o
   1  -3   5      251.68      271.58      3.51 o
   2  -3   5      663.79      675.57      7.17 o
   3  -3   5       89.84       83.95      2.74 o
   4  -3   5        5.62        0.41      1.93 o
  -5  -2   5        4.11       -1.40      1.97 o
  -4  -2   5       22.60       21.79      2.33 o
  -3  -2   5       75.59       78.90      2.85 o
  -2  -2   5      263.63      262.31      3.88 o
  -1  -2   5       25.69       28.39      1.15 o
   0  -2   5     1042.34     1020.55     11.02 o
   1  -2   5      530.59      482.46      3.94 o
   2  -2   5      237.43      250.84      3.59 o
   3  -2   5       80.07       82.18      2.41 o
   4  -2   5        5.33        1.71      1.90 o
   5  -2   5      122.52      119.34      8.09 o
  -5  -1   5       38.51       39.97      4.01 o
  -4  -1   5      168.14      170.91      4.97 o
  -3  -1   5      138.45      158.76      3.58 o
  -2  -1   5      200.54      175.00      3.07 o
  -1  -1   5      676.65      660.24      5.85 o
   0  -1   5     1041.73     1077.12     14.39 o
   1  -1   5     1791.44     1841.64     16.00 o
   2  -1   5      479.47      506.45      5.05 o
   3  -1   5       94.31       91.64      2.78 o
   4  -1   5      160.22      150.47      4.44 o
   5  -1   5       52.79       60.06      6.71 o
  -5   0   5        0.02       -1.91      1.91 o
  -4   0   5        4.87        3.48      2.27 o
  -3   0   5      139.98      133.33      3.33 o
  -2   0   5      342.06      341.94      4.51 o
  -1   0   5      797.83      782.37      7.65 o
   0   0   5      380.07      357.60      4.18 o
   1   0   5      643.70      701.19      5.94 o
   2   0   5       61.77       60.77      1.47 o
   3   0   5        4.89        3.91      1.37 o
   4   0   5      243.36      240.30      8.05 o
   5   0   5        4.30        3.25      4.52 o
  -5   1   5       38.82       37.71      3.38 o
  -4   1   5      168.47      171.70      5.02 o
  -3   1   5      137.36      156.69      3.53 o
  -2   1   5      195.91      171.23      3.02 o
  -1   1   5      673.24      663.40      6.71 o
   0   1   5     1059.85     1075.22     10.22 o
   1   1   5     1789.20     1844.54     14.31 o
   2   1   5      469.73      503.68      6.17 o
   3   1   5       94.40       94.77      2.60 o
   4   1   5      160.32      155.05      4.43 o
   5   1   5       51.53       44.41     13.96 o
  -5   2   5        4.31       -1.26      2.22 o
  -4   2   5       22.71       22.62      2.70 o
  -3   2   5       74.47       76.89      2.81 o
  -2   2   5      259.39      264.59      3.83 o
  -1   2   5       29.31       35.26      1.69 o
   0   2   5     1038.59     1013.82     13.21 o
   1   2   5      516.41      471.85      5.51 o
   2   2   5      240.13      256.60      3.62 o
   3   2   5       76.23       77.60      3.06 o
   4   2   5        4.67        1.39      2.86 o
   5   2   5      122.88      127.73      7.00 o
  -5   3   5        7.60        4.18      3.25 o
  -4   3   5       47.25       48.82      3.28 o
  -3   3   5       21.63       24.69      3.14 o
  -2   3   5      526.49      567.05      6.38 o
  -1   3   5      193.88      205.53      3.39 o
   0   3   5      592.69      587.54     12.32 o
   1   3   5      248.99      261.08     10.45 o
   2   3   5      674.98      690.10      8.76 o
   3   3   5       89.89       85.18      3.18 o
   4   3   5        5.63        2.98      2.19 o
   5   3   5        8.92        1.38      5.84 o
  -5   4   5       26.60       28.05      3.96 o
  -4   4   5        4.49        3.42      2.17 o
  -3   4   5      115.07      116.73      3.85 o
  -2   4   5       65.60       71.32      3.32 o
  -1   4   5      255.03      248.38      3.97 o
   0   4   5      227.47      215.70      6.32 o
   1   4   5       69.30       50.80     17.55 o
   2   4   5      350.54      364.92      4.65 o
   3   4   5      105.90      105.54      3.39 o
   4   4   5        2.30       -1.02      3.38 o
   5   4   5       11.61        9.82      3.67 o
  -5   5   5        8.03        4.63      4.92 o
  -4   5   5       10.08       10.76      3.14 o
  -3   5   5       31.22       34.89      2.58 o
  -2   5   5      164.43      155.53      3.75 o
  -1   5   5      416.12      432.13     10.54 o
   0   5   5      347.77      321.85      8.45 o
   1   5   5       71.63       77.17      2.29 o
   2   5   5       26.44       28.75      3.96 o
   3   5   5        6.75        5.37      1.78 o
   4   5   5       37.83       36.37      2.85 o
   5   5   5        5.78        6.05      4.48 o
  -5   6   5       59.61       51.93      7.43 o
  -4   6   5       56.99       56.52      3.47 o
  -3   6   5       51.12       55.56      2.99 o
  -2   6   5      100.04      100.82      3.32 o
  -1   6   5       75.87       75.62      5.04 o
   0   6   5      446.28      435.79     10.56 o
   1   6   5      679.68      678.83      9.54 o
   2   6   5        1.86        2.72      1.49 o
   3   6   5      254.90      224.22      8.91 o
   4   6   5       44.05       46.90      3.11 o
   5   6   5       11.15       11.52      4.68 o
  -5   7   5       44.99       33.84      6.70 o
  -4   7   5       54.28       53.83      3.48 o
  -3   7   5       13.07       14.81      2.21 o
  -2   7   5       20.17       22.10      2.44 o
  -1   7   5     1336.65     1315.85     25.77 o
   0   7   5       76.52       67.60      4.78 o
   1   7   5      121.22      129.57      3.32 o
   2   7   5      618.95      589.92     14.65 o
   3   7   5       66.55       64.31      5.99 o
   4   7   5       24.73       19.46      3.07 o
   5   7   5        1.70        0.00      4.52 o
  -5   8   5       71.66       80.03      8.53 o
  -4   8   5       39.93       38.78      3.18 o
  -3   8   5      119.95      124.27      4.76 o
  -2   8   5      127.39      124.36      6.97 o
  -1   8   5      125.91      112.30      3.51 o
   0   8   5      439.42      414.73      6.79 o
   1   8   5      189.41      193.00      4.34 o
   2   8   5       36.94       28.09      4.30 o
   3   8   5      224.05      208.37      8.88 o
   4   8   5       41.44       46.35      5.97 o
  -4   9   5       46.69       55.73      5.47 o
  -3   9   5        4.07        3.53      3.27 o
  -2   9   5       79.59       74.79      5.96 o
  -1   9   5       97.31       89.13      3.33 o
   0   9   5       45.56       49.07      2.48 o
   1   9   5       30.57       25.76      2.06 o
   2   9   5       64.47       59.66      5.76 o
   3   9   5      135.08      146.90      7.91 o
   4   9   5       41.96       35.56      5.64 o
  -3  10   5       90.31       97.70      6.90 o
  -2  10   5       14.77       13.06      3.66 o
  -1  10   5       38.72       39.63      4.37 o
   0  10   5      189.42      171.32      7.68 o
   1  10   5      216.33      193.34      7.98 o
   2  10   5      150.56      132.89      7.34 o
   3  10   5      161.27      164.58      8.10 o
   4  10   5       10.28       11.69      4.46 o
  -2  11   5       41.50       40.60      4.77 o
  -1  11   5       79.21       88.53      5.98 o
   0  11   5       50.09       52.77      4.88 o
   1  11   5        2.58        0.47      3.28 o
   2  11   5      162.35      155.87      7.98 o
   3  11   5       30.66       26.10      4.72 o
  -1  12   5       12.86       14.58      3.80 o
   0  12   5       88.49       87.34      5.99 o
   1  12   5      240.01      220.12      8.81 o
   2  12   5       10.42       15.12      4.21 o
   0  13   5       24.81       28.82      4.36 o
   1  13   5      239.36      229.07      9.15 o
  -1 -17   6        9.37        6.55      3.17 o
   0 -17   6       10.88       15.54      3.33 o
   1 -17   6       64.10       66.65      8.75 o
  -2 -16   6        1.49       -0.75      2.79 o
  -1 -16   6        4.23        4.17      2.39 o
   0 -16   6        3.66        1.74      2.28 o
   1 -16   6       24.11       23.57      2.96 o
   2 -16   6       35.59       41.97      4.24 o
  -2 -15   6       15.11       12.72      2.44 o
  -1 -15   6       18.60       21.72      2.72 o
   0 -15   6       40.45       36.95      2.99 o
   1 -15   6       78.85       76.70      3.83 o
   2 -15   6      103.26      106.82      8.47 o
  -3 -14   6        3.60       -4.04      4.04 o
  -2 -14   6       22.80       24.21      2.62 o
  -1 -14   6      180.85      173.52      6.72 o
   0 -14   6       41.45       47.42      3.61 o
   1 -14   6        2.38        3.03      2.13 o
   2 -14   6       42.23       46.28      3.29 o
   3 -14   6       37.20       37.01      5.83 o
  -3 -13   6       24.22       19.24      2.48 o
  -2 -13   6       30.75       29.06      3.27 o
  -1 -13   6       31.72       33.66      2.69 o
   0 -13   6      137.95      134.87      4.07 o
   1 -13   6      101.85      104.69      4.80 o
   2 -13   6       15.18       11.78      2.41 o
   3 -13   6        5.69        0.19      4.18 o
  -4 -12   6       40.79       43.36      3.61 o
  -3 -12   6        9.72       10.37      2.15 o
  -2 -12   6       18.55       18.30      2.28 o
  -1 -12   6       27.15       25.99      2.41 o
   0 -12   6      265.23      256.74      5.19 o
   1 -12   6      101.09      108.43      9.30 o
   2 -12   6       28.67       34.50      5.85 o
   3 -12   6       35.96       48.13      4.22 o
  -4 -11   6        7.26        4.79      4.53 o
  -3 -11   6       26.34       23.33      3.28 o
  -2 -11   6       28.12       28.59      2.40 o
  -1 -11   6       14.36       12.31      1.92 o
   0 -11   6      178.08      157.56      3.88 o
   1 -11   6      166.88      161.76      5.74 o
   2 -11   6       35.57       41.52      2.80 o
   3 -11   6       26.12       27.26      3.43 o
   4 -11   6      201.56      208.61     10.37 o
  -4 -10   6       39.90       41.08      2.94 o
  -3 -10   6       48.28       53.72      3.50 o
  -2 -10   6       41.93       45.33      2.64 o
  -1 -10   6      276.92      252.07      4.79 o
   0 -10   6      347.73      339.66      5.56 o
   1 -10   6      200.58      176.95      4.07 o
   2 -10   6      283.98      266.05      5.42 o
   3 -10   6      131.78      124.97      5.17 o
   4 -10   6       62.48       74.28      7.21 o
  -4  -9   6       23.95       18.90      2.32 o
  -3  -9   6       79.35       73.58      3.13 o
  -2  -9   6      256.33      265.21      5.19 o
  -1  -9   6       29.16       27.75      1.66 o
   0  -9   6      335.30      326.30      4.33 o
   1  -9   6      218.70      218.27      4.32 o
   2  -9   6       55.33       57.38      2.96 o
   3  -9   6       71.96       75.69      3.53 o
   4  -9   6        3.77        2.07      4.31 o
  -4  -8   6       19.45       20.04      2.26 o
  -3  -8   6        1.30        2.03      1.64 o
  -2  -8   6      201.54      193.81      3.40 o
  -1  -8   6       96.34       89.55      2.33 o
   0  -8   6       96.49       95.34      2.12 o
   1  -8   6      124.64      123.27      2.55 o
   2  -8   6      390.59      359.81      8.27 o
   3  -8   6       54.54       50.29      3.02 o
   4  -8   6       14.40       14.63      3.25 o
  -5  -7   6        2.72        4.75      3.94 o
  -4  -7   6       12.06       13.48      2.04 o
  -3  -7   6       97.82      100.51      2.84 o
  -2  -7   6        8.26       12.20      1.59 o
  -1  -7   6       42.72       47.85      1.83 o
   0  -7   6        9.67        5.96      1.73 o
   1  -7   6       48.66       48.08      1.72 o
   2  -7   6      206.35      211.09      5.54 o
   3  -7   6       31.81       37.37      4.53 o
   4  -7   6       10.95       10.96      3.04 o
  -5  -6   6        6.73        9.59      3.57 o
  -4  -6   6       23.28       26.38      2.05 o
  -3  -6   6       20.39       24.47      1.74 o
  -2  -6   6      182.37      183.53      3.14 o
  -1  -6   6       43.80       37.64      1.38 o
   0  -6   6       60.07       61.50      2.80 o
   1  -6   6      114.47      113.51      2.12 o
   2  -6   6       15.76       18.83      1.65 o
   3  -6   6      107.84      109.43      6.56 o
   4  -6   6       29.53       24.58      4.80 o
   5  -6   6        2.47       -3.66      4.59 o
  -5  -5   6        5.07        2.91      5.67 o
  -4  -5   6       20.82       20.91      1.93 o
  -3  -5   6       43.75       47.05      2.11 o
  -2  -5   6      341.75      347.51      4.33 o
  -1  -5   6        9.01        8.06      0.94 o
   0  -5   6      761.56      753.69     16.19 o
   1  -5   6      576.15      595.86      7.15 o
   2  -5   6      145.47      142.33      3.23 o
   3  -5   6       24.18       24.68      2.11 o
   4  -5   6       37.32       26.27      4.76 o
   5  -5   6        3.16       -3.14      4.56 o
  -5  -4   6        1.07        1.68      3.27 o
  -4  -4   6       32.98       32.28      2.51 o
  -3  -4   6       74.66       72.05      2.40 o
  -2  -4   6       78.68       87.34      2.21 o
  -1  -4   6     1484.74     1453.24     12.00 o
   0  -4   6      773.70      770.84      9.04 o
   1  -4   6      176.38      185.96      3.46 o
   2  -4   6      113.93      112.01      2.54 o
   3  -4   6       11.73        9.09      2.96 o
   4  -4   6       13.01        9.70      3.15 o
  -5  -3   6       27.40       21.99      3.14 o
  -4  -3   6        3.60        4.14      1.83 o
  -3  -3   6       53.41       49.52      2.11 o
  -2  -3   6      149.41      147.79      3.17 o
  -1  -3   6       38.89       44.74      1.33 o
   0  -3   6      374.25      407.26      5.24 o
   1  -3   6       83.42       82.39      1.73 o
   2  -3   6      271.32      270.92      3.87 o
   3  -3   6      212.59      200.81      4.46 o
   4  -3   6      139.94      133.71      5.43 o
  -5  -2   6        2.49        1.24      3.53 o
  -4  -2   6        5.78        3.78      1.83 o
  -3  -2   6      104.36      103.09      3.03 o
  -2  -2   6       82.50       77.76      2.30 o
  -1  -2   6      166.91      167.89      2.20 o
   0  -2   6      194.65      197.92      3.95 o
   1  -2   6      793.97      793.69      5.99 o
   2  -2   6       84.10       83.22      2.17 o
   3  -2   6      541.87      528.02      6.69 o
   4  -2   6        3.07       -0.76      3.30 o
   5  -2   6      126.47      133.66      8.58 o
  -5  -1   6        8.50        0.94      2.54 o
  -4  -1   6        8.54       10.46      2.39 o
  -3  -1   6      227.86      235.19      4.28 o
  -2  -1   6      311.23      300.45      4.22 o
  -1  -1   6       96.74      101.10      1.99 o
   0  -1   6     3337.97     3570.38     35.79 o
   1  -1   6     2173.55     2319.77     17.89 o
   2  -1   6      407.43      412.86      4.38 o
   3  -1   6       45.50       47.15      2.83 o
   4  -1   6        0.35       -0.36      2.02 o
   5  -1   6       61.57       76.38      7.47 o
  -5   0   6       21.46       20.79      4.26 o
  -4   0   6      118.15      113.91      4.31 o
  -3   0   6       50.91       54.11      2.53 o
  -2   0   6        6.91       10.77      1.21 o
  -1   0   6     1726.17     1729.89     22.36 o
   0   0   6      406.97      442.51      6.14 o
   1   0   6      231.80      233.59      3.10 o
   2   0   6      184.94      193.37      3.11 o
   3   0   6       11.94       14.56      1.49 o
   4   0   6      302.65      308.07     10.67 o
   5   0   6      153.85      146.74      9.10 o
  -5   1   6        8.31        4.85      3.35 o
  -4   1   6        9.70        6.50      2.37 o
  -3   1   6      229.92      236.76      5.22 o
  -2   1   6      316.36      310.20      4.21 o
  -1   1   6      102.94      103.66      2.40 o
   0   1   6     3360.36     3513.45     35.93 o
   1   1   6     2206.12     2340.29     28.12 o
   2   1   6      411.86      413.28      4.97 o
   3   1   6       46.00       47.88      2.59 o
   4   1   6        0.39        1.00      2.01 o
   5   1   6       61.20       75.30      7.38 o
  -5   2   6        2.88       -1.25      3.77 o
  -4   2   6        6.57        6.41      2.29 o
  -3   2   6      101.95      101.21      3.71 o
  -2   2   6       82.94       81.59      2.79 o
  -1   2   6      162.59      165.49      3.07 o
   0   2   6      197.99      190.71      5.64 o
   1   2   6      784.88      752.19     41.18 o
   2   2   6       83.72       80.87      2.19 o
   3   2   6      556.70      537.05      7.80 o
   4   2   6        4.04        0.36      4.45 o
   5   2   6      126.48      127.41      8.56 o
  -5   3   6       27.29       25.43      4.17 o
  -4   3   6        3.16        1.91      2.11 o
  -3   3   6       53.87       52.64      3.78 o
  -2   3   6      155.89      158.09      3.69 o
  -1   3   6       42.01       50.41      1.86 o
   0   3   6      366.25      385.32      9.27 o
   1   3   6       79.89       82.02      4.35 o
   2   3   6      285.41      287.77      3.92 o
   3   3   6      213.99      202.79      4.47 o
   4   3   6      141.45      140.70      4.37 o
   5   3   6       38.19       34.62      4.02 o
  -5   4   6        1.06       -2.88      2.88 o
  -4   4   6       32.98       33.54      2.97 o
  -3   4   6       77.00       78.64      3.35 o
  -2   4   6       78.93       83.66      2.98 o
  -1   4   6     1478.75     1452.14     16.01 o
   0   4   6      790.29      760.58     15.59 o
   1   4   6      181.09      190.26      6.43 o
   2   4   6      106.27      107.08      3.39 o
   3   4   6       10.56        9.03      3.00 o
   4   4   6       13.21       15.22      2.35 o
   5   4   6       10.69        8.01      5.08 o
  -5   5   6        5.12        6.87      3.18 o
  -4   5   6       20.60       20.75      2.67 o
  -3   5   6       45.48       48.67      2.82 o
  -2   5   6      340.12      344.29      5.78 o
  -1   5   6        7.36        2.58      2.46 o
   0   5   6      761.42      739.25     15.62 o
   1   5   6      552.91      573.45     13.24 o
   2   5   6      144.74      143.85      3.13 o
   3   5   6       24.70       25.85      2.26 o
   4   5   6       37.78       38.38      2.87 o
   5   5   6        3.53        5.82      4.60 o
  -5   6   6        6.11        6.11      5.40 o
  -4   6   6       22.06       22.53      3.99 o
  -3   6   6       20.28       22.81      2.43 o
  -2   6   6      190.54      186.72      4.27 o
  -1   6   6       42.09       39.97      3.91 o
   0   6   6       58.12       57.95      4.68 o
   1   6   6      114.94      110.10      5.98 o
   2   6   6       16.65       19.39      6.63 o
   3   6   6      105.58      107.71      4.22 o
   4   6   6       29.74       35.46      3.40 o
   5   6   6        2.48        2.02      4.83 o
  -5   7   6        2.85       -2.02      4.76 o
  -4   7   6       11.33       15.55      3.79 o
  -3   7   6       96.73       97.57      3.78 o
  -2   7   6        8.00       11.12      2.28 o
  -1   7   6       44.13       51.09      4.52 o
   0   7   6       10.03        9.73      3.08 o
   1   7   6       46.06       49.79      4.51 o
   2   7   6      202.70      206.15      8.21 o
   3   7   6       31.56       45.53      5.27 o
   4   7   6       11.98       16.19      2.93 o
  -4   8   6       19.92       18.21      2.85 o
  -3   8   6        1.60        2.19      2.69 o
  -2   8   6      199.75      200.74      8.40 o
  -1   8   6       93.69       90.53      5.97 o
   0   8   6       99.07       95.76      5.99 o
   1   8   6      127.07      120.23      6.74 o
   2   8   6      384.13      361.45     11.11 o
   3   8   6       50.83       50.55      5.51 o
   4   8   6       14.98       16.96      3.01 o
  -4   9   6       23.99       28.64      4.63 o
  -3   9   6       78.65       72.71      6.55 o
  -2   9   6      262.53      277.74      9.83 o
  -1   9   6       31.54       26.73      4.26 o
   0   9   6      332.04      320.07     10.28 o
   1   9   6      218.81      208.35      8.40 o
   2   9   6       55.49       54.70      5.46 o
   3   9   6       69.90       64.48      6.29 o
   4   9   6        3.97        8.16      5.56 o
  -3  10   6       46.80       44.96      5.28 o
  -2  10   6       41.06       41.56      4.91 o
  -1  10   6      286.54      251.39      9.14 o
   0  10   6      345.06      337.59     10.73 o
   1  10   6      198.02      168.69      7.67 o
   2  10   6      288.50      258.31     10.00 o
   3  10   6      136.91      136.59      7.86 o
   4  10   6       63.15       67.46      4.19 o
  -2  11   6       27.54       21.94      4.39 o
  -1  11   6       14.21        6.31      3.60 o
   0  11   6      178.88      166.42      7.89 o
   1  11   6      167.51      148.30      7.64 o
   2  11   6       35.24       37.30      5.30 o
   3  11   6       25.24       30.08      5.10 o
  -2  12   6       17.91       22.05      4.33 o
  -1  12   6       27.56       30.22      4.62 o
   0  12   6      261.47      257.32      9.62 o
   1  12   6      100.17       91.95      6.84 o
   2  12   6       27.32       28.06      4.94 o
   3  12   6       36.26       64.20      6.35 o
  -1  13   6       32.15       39.28      4.97 o
   0  13   6      130.89      115.90      7.31 o
   1  13   6       95.46       91.44      6.80 o
   2  13   6       15.32        7.12      4.24 o
  -1 -17   7       38.03       38.62      4.06 o
   0 -17   7       41.12       47.48      4.24 o
  -2 -16   7       45.93       53.44      4.28 o
  -1 -16   7       28.57       26.31      3.50 o
   0 -16   7       66.71       65.11      4.52 o
   1 -16   7       36.46       31.57      3.94 o
  -2 -15   7        4.19        0.80      3.37 o
  -1 -15   7       45.36       52.49      3.35 o
   0 -15   7       87.35       87.88      3.88 o
   1 -15   7       66.88       73.99      4.20 o
   2 -15   7       18.61       22.85      5.12 o
  -3 -14   7        0.46       -0.34      2.52 o
  -2 -14   7        9.52        7.63      2.18 o
  -1 -14   7       91.07       85.97      3.75 o
   0 -14   7       58.26       48.93      3.09 o
   1 -14   7       27.31       33.12      5.81 o
   2 -14   7      149.10      164.72      6.16 o
   3 -14   7       80.29       99.93      7.67 o
  -3 -13   7       13.49       10.43      2.76 o
  -2 -13   7        8.27        8.60      2.15 o
  -1 -13   7       50.99       47.75      3.01 o
   0 -13   7      289.90      265.93      5.54 o
   1 -13   7       35.14       34.55      2.76 o
   2 -13   7       15.22       11.87      2.33 o
   3 -13   7       23.82       25.61      5.29 o
  -3 -12   7       25.93       24.86      2.58 o
  -2 -12   7      146.32      146.99      6.77 o
  -1 -12   7       16.35       13.24      2.17 o
   0 -12   7      164.65      162.00      4.19 o
   1 -12   7      142.94      143.59      4.14 o
   2 -12   7        8.30       13.83      2.31 o
   3 -12   7        8.51        7.35      4.48 o
  -4 -11   7       64.90       58.77      5.14 o
  -3 -11   7       50.88       49.99      4.39 o
  -2 -11   7       13.25       14.18      2.07 o
  -1 -11   7      347.40      340.30     10.70 o
   0 -11   7       25.84       22.98      2.10 o
   1 -11   7        8.61        5.86      1.84 o
   2 -11   7        8.05        3.01      1.94 o
   3 -11   7      211.56      208.92     14.02 o
   4 -11   7       43.10       64.43      7.03 o
  -4 -10   7        3.13        3.82      3.20 o
  -3 -10   7       38.89       39.70      2.60 o
  -2 -10   7       45.46       49.37      2.66 o
  -1 -10   7       30.08       25.01      2.10 o
   0 -10   7      215.36      204.86      4.19 o
   1 -10   7      105.89       98.62      3.89 o
   2 -10   7      102.61      102.11      3.62 o
   3 -10   7       17.40       24.65      3.31 o
   4 -10   7       36.88       50.15      6.42 o
  -4  -9   7        8.34        7.49      2.51 o
  -3  -9   7        7.26        1.95      1.75 o
  -2  -9   7      123.78      120.34      3.36 o
  -1  -9   7      109.84       96.88      3.05 o
   0  -9   7      135.90      140.33      3.32 o
   1  -9   7       36.44       48.24      2.44 o
   2  -9   7      395.87      383.08      6.50 o
   3  -9   7      279.62      276.45     10.41 o
   4  -9   7       51.52       63.18      6.62 o
  -4  -8   7       11.81        6.92      2.41 o
  -3  -8   7       76.04       74.34      3.06 o
  -2  -8   7      245.84      230.70      4.36 o
  -1  -8   7      171.04      163.06      2.96 o
   0  -8   7       98.15       98.01      3.94 o
   1  -8   7      123.35      117.32      3.15 o
   2  -8   7      338.03      343.00      5.91 o
   3  -8   7        9.89       11.30      2.78 o
   4  -8   7       13.44       15.33      5.04 o
  -4  -7   7       46.80       46.86      4.44 o
  -3  -7   7       40.98       46.65      3.01 o
  -2  -7   7       66.54       62.69      2.17 o
  -1  -7   7      513.08      500.05      5.22 o
   0  -7   7       58.13       58.65      6.28 o
   1  -7   7       66.37       63.22      3.48 o
   2  -7   7      140.37      127.62      4.56 o
   3  -7   7       49.78       38.55      4.89 o
   4  -7   7       49.09       51.02      4.25 o
  -5  -6   7       12.81        9.13      4.01 o
  -4  -6   7        1.59        1.68      2.09 o
  -3  -6   7      118.83      116.02      2.95 o
  -2  -6   7      379.37      377.01      4.70 o
  -1  -6   7       75.06       76.87      1.81 o
   0  -6   7      432.02      429.26      6.21 o
   1  -6   7       26.47       27.36      2.32 o
   2  -6   7      175.59      164.72      3.83 o
   3  -6   7        0.81       -1.32      1.86 o
   4  -6   7        2.34        1.21      3.37 o
  -5  -5   7        1.94        3.10      3.58 o
  -4  -5   7       20.03       22.50      2.72 o
  -3  -5   7       21.31       22.38      1.72 o
  -2  -5   7       73.97       74.47      2.23 o
  -1  -5   7       61.38       64.33      1.67 o
   0  -5   7      263.87      245.88      4.16 o
   1  -5   7      725.45      700.82     10.68 o
   2  -5   7      226.11      212.99      3.57 o
   3  -5   7      134.97      132.09      6.64 o
   4  -5   7       36.73       35.88      6.20 o
  -5  -4   7        2.21        2.00      3.27 o
  -4  -4   7        7.10        4.09      1.89 o
  -3  -4   7       93.91       97.96      2.65 o
  -2  -4   7       88.05       87.43      2.26 o
  -1  -4   7       39.29       38.80      1.33 o
   0  -4   7       58.90       57.57      3.15 o
   1  -4   7      178.77      163.31      3.95 o
   2  -4   7      633.99      604.00      6.78 o
   3  -4   7       33.90       37.54      3.03 o
   4  -4   7       42.06       41.49      8.61 o
  -5  -3   7        0.43        2.18      4.34 o
  -4  -3   7       73.26       78.57      3.92 o
  -3  -3   7       50.18       52.18      2.39 o
  -2  -3   7      410.72      414.81      5.39 o
  -1  -3   7     1913.91     1958.20     15.80 o
   0  -3   7      109.23       99.54      2.32 o
   1  -3   7      541.81      538.24      6.67 o
   2  -3   7      290.78      305.06      7.80 o
   3  -3   7      177.62      166.26      4.10 o
   4  -3   7        1.56       -0.36      3.11 o
   5  -3   7       17.68       20.34      5.30 o
  -5  -2   7       31.23       20.86      5.36 o
  -4  -2   7       10.47        9.80      1.99 o
  -3  -2   7      180.07      179.78      4.54 o
  -2  -2   7      476.29      481.07      5.89 o
  -1  -2   7      104.30      106.30      2.89 o
   0  -2   7      505.58      510.63      7.85 o
   1  -2   7      103.15      106.13      1.62 o
   2  -2   7       49.71       52.77      2.31 o
   3  -2   7      363.85      355.75      6.02 o
   4  -2   7       88.09       85.94      4.56 o
   5  -2   7       32.31       76.03      7.38 o
  -5  -1   7       14.14        9.28      2.77 o
  -4  -1   7       38.14       34.45      3.45 o
  -3  -1   7       75.89       76.18      3.33 o
  -2  -1   7       69.10       70.22      2.20 o
  -1  -1   7      760.10      773.80      9.11 o
   0  -1   7     1514.25     1591.52     33.41 o
   1  -1   7      594.19      604.66      6.84 o
   2  -1   7       43.71       49.01      2.70 o
   3  -1   7      891.53      870.32     11.01 o
   4  -1   7      331.13      311.93      7.84 o
   5  -1   7       14.20       12.64      5.23 o
  -5   0   7        1.76       -1.42      8.09 o
  -4   0   7       38.46       47.14      3.32 o
  -3   0   7       12.67       11.67      2.05 o
  -2   0   7        5.15        3.79      1.38 o
  -1   0   7      182.87      174.41      3.22 o
   0   0   7       63.97       62.20      2.35 o
   1   0   7      157.80      146.96      2.61 o
   2   0   7      587.36      570.73      6.31 o
   3   0   7       15.24       16.71      2.02 o
   4   0   7      936.50      885.85     14.87 o
   5   0   7       79.25       79.92      7.40 o
  -5   1   7       14.04       13.38      6.11 o
  -4   1   7       39.61       38.40      3.18 o
  -3   1   7       78.45       75.22      3.36 o
  -2   1   7       68.31       76.76      4.69 o
  -1   1   7      736.71      781.21      9.20 o
   0   1   7     1481.09     1544.28     39.58 o
   1   1   7      607.25      627.83      6.95 o
   2   1   7       44.40       51.11      2.97 o
   3   1   7      888.15      861.91     10.98 o
   4   1   7      338.12      314.86      6.36 o
   5   1   7       15.06       25.45      5.44 o
  -5   2   7       31.04       31.92      5.40 o
  -4   2   7       10.66        7.12      2.35 o
  -3   2   7      183.19      182.88      4.60 o
  -2   2   7      476.87      476.93      6.97 o
  -1   2   7      101.35      106.23      2.54 o
   0   2   7      508.24      495.92     10.84 o
   1   2   7      100.10      104.41      4.74 o
   2   2   7       50.36       51.95      1.92 o
   3   2   7      360.74      355.46      6.06 o
   4   2   7       88.88       83.79      4.04 o
   5   2   7       34.06       26.18      5.62 o
  -5   3   7        0.56       -3.69      4.04 o
  -4   3   7       74.13       79.09      4.26 o
  -3   3   7       47.75       47.05      2.86 o
  -2   3   7      411.68      422.43      8.40 o
  -1   3   7     1930.49     1963.57     20.91 o
   0   3   7      101.40       99.07      4.83 o
   1   3   7      550.41      523.83     12.04 o
   2   3   7      296.71      313.37      5.08 o
   3   3   7      169.78      172.97      5.34 o
   4   3   7        1.94        0.74      1.98 o
   5   3   7       18.67       24.61      5.71 o
  -5   4   7        2.37       -2.98      3.10 o
  -4   4   7        7.00        5.74      2.27 o
  -3   4   7       95.47       96.44      3.63 o
  -2   4   7       90.26       91.53      3.11 o
  -1   4   7       36.85       41.41      2.79 o
   0   4   7       60.21       59.93      4.23 o
   1   4   7      177.17      154.55      6.17 o
   2   4   7      658.64      634.94      7.99 o
   3   4   7       34.78       39.11      2.55 o
   4   4   7       42.63       47.33      3.03 o
   5   4   7        9.14        4.86      4.86 o
  -5   5   7        1.54        2.07      3.18 o
  -4   5   7       20.12       21.34      3.03 o
  -3   5   7       21.97       25.50      2.45 o
  -2   5   7       72.06       79.02      3.04 o
  -1   5   7       59.76       66.05      5.10 o
   0   5   7      265.73      250.88      7.80 o
   1   5   7      727.82      715.86     15.66 o
   2   5   7      221.51      203.03     10.15 o
   3   5   7      138.63      139.90      4.62 o
   4   5   7       35.52       39.74      2.91 o
  -5   6   7       13.16        9.34      3.98 o
  -4   6   7        1.67       -0.38      2.11 o
  -3   6   7      115.74      114.61      3.97 o
  -2   6   7      376.93      376.11      6.29 o
  -1   6   7       76.79       76.64      5.72 o
   0   6   7      429.44      426.21     11.15 o
   1   6   7       25.34       30.32      3.88 o
   2   6   7      177.91      174.07      4.38 o
   3   6   7        0.92        0.16      1.99 o
   4   6   7        2.28       -1.13      2.40 o
  -4   7   7       47.38       48.29      3.43 o
  -3   7   7       43.04       47.65      3.10 o
  -2   7   7       65.21       54.05      5.10 o
  -1   7   7      512.68      499.77     13.06 o
   0   7   7       56.91       62.46      5.45 o
   1   7   7       62.92       61.30      5.82 o
   2   7   7      137.35      129.26      3.86 o
   3   7   7       50.52       48.66      4.32 o
   4   7   7       49.25       47.16      8.66 o
  -4   8   7       12.15        8.44      2.47 o
  -3   8   7       79.49       86.05      4.15 o
  -2   8   7      248.48      230.09      9.14 o
  -1   8   7      168.86      155.34      7.63 o
   0   8   7      101.91      103.98      6.44 o
   1   8   7      122.48      118.73      6.94 o
   2   8   7      343.94      340.18     11.03 o
   3   8   7        9.64        8.87      2.41 o
   4   8   7       13.92       10.78      2.97 o
  -4   9   7        8.92        8.69      3.19 o
  -3   9   7        7.74        5.49      3.47 o
  -2   9   7      124.35      111.01      7.15 o
  -1   9   7      110.13      102.57      6.60 o
   0   9   7      132.33      140.29      7.34 o
   1   9   7       33.37       40.58      4.79 o
   2   9   7      397.19      384.25     12.08 o
   3   9   7      276.45      267.44      7.77 o
   4   9   7       51.36       52.14      9.12 o
  -3  10   7       39.80       38.62      5.13 o
  -2  10   7       44.18       47.40      5.29 o
  -1  10   7       30.30       19.12      4.22 o
   0  10   7      216.88      221.86      8.83 o
   1  10   7      102.47       93.04      6.54 o
   2  10   7      100.53      104.52      7.11 o
   3  10   7       17.80       15.38      4.77 o
   4  10   7       35.69       35.07      3.30 o
  -3  11   7       53.03       50.43      5.85 o
  -2  11   7       13.73       15.71      4.39 o
  -1  11   7      336.80      311.70     10.93 o
   0  11   7       22.52       16.89      4.44 o
   1  11   7        7.86        4.31      3.90 o
   2  11   7        7.97        6.68      4.08 o
   3  11   7      214.92      213.42      9.85 o
  -2  12   7      143.91      140.36      7.85 o
  -1  12   7       15.48       13.70      4.21 o
   0  12   7      167.85      155.10      8.23 o
   1  12   7      145.34      139.67      8.03 o
   2  12   7        7.76       14.26      4.64 o
   3  12   7        8.12       16.56      4.91 o
  -1  13   7       50.16       56.77      5.92 o
   0  13   7      294.27      267.63     10.35 o
   1  13   7       35.98       34.60      5.35 o
   2  13   7       14.30       16.08      4.82 o
   0  14   7       56.78       51.31      5.75 o
   1  14   7       26.24       25.43      4.82 o
  -1 -16   8       44.74       56.40      6.10 o
   0 -16   8      113.56      130.10      7.44 o
   1 -16   8       78.63       80.43      6.71 o
  -2 -15   8       78.78       86.47      7.05 o
  -1 -15   8       56.68       50.70      3.33 o
   0 -15   8        2.33        0.72      2.65 o
   1 -15   8       21.20       19.66      4.67 o
   2 -15   8       21.77       25.98      5.18 o
  -3 -14   8       14.14       15.87      4.04 o
  -2 -14   8        3.88        5.48      2.74 o
  -1 -14   8      102.00      105.20      7.36 o
   0 -14   8       36.86       37.68      2.85 o
   1 -14   8       14.98       14.02      7.49 o
   2 -14   8       25.87       37.54      5.22 o
  -3 -13   8       16.93       25.36      4.24 o
  -2 -13   8       78.37       74.91      3.35 o
  -1 -13   8       31.24       26.19      3.02 o
   0 -13   8       14.09       13.34      3.23 o
   1 -13   8       14.72       17.53      5.67 o
   2 -13   8       37.40       36.46      3.59 o
   3 -13   8      145.52      162.05      8.84 o
  -3 -12   8        6.32        3.91      3.31 o
  -2 -12   8       90.99       82.92      3.32 o
  -1 -12   8      101.09       95.27      4.79 o
   0 -12   8      115.27      106.87      4.65 o
   1 -12   8      144.95      139.61      5.14 o
   2 -12   8       94.68       98.27      7.04 o
   3 -12   8      136.81      157.85      8.26 o
  -4 -11   8       11.86       13.10      3.69 o
  -3 -11   8        1.02        2.66      2.29 o
  -2 -11   8       11.65       10.61      1.94 o
  -1 -11   8      345.00      335.30      5.95 o
   0 -11   8       17.37       21.28      3.68 o
   1 -11   8       99.21       98.49      3.99 o
   2 -11   8      120.27      130.66      4.95 o
   3 -11   8       78.98       78.43      6.59 o
  -4 -10   8       29.42       27.26      4.19 o
  -3 -10   8       73.15       73.41      3.90 o
  -2 -10   8       43.51       40.70      3.23 o
  -1 -10   8       60.77       50.54      3.95 o
   0 -10   8      144.82      142.51      3.49 o
   1 -10   8       31.94       30.33      2.25 o
   2 -10   8       13.36       13.74      2.58 o
   3 -10   8       65.77       68.26      4.49 o
   4 -10   8        4.82        0.81      4.60 o
  -4  -9   8       17.24       14.52      3.66 o
  -3  -9   8      112.19      111.81      5.38 o
  -2  -9   8      149.99      152.66      3.68 o
  -1  -9   8       17.26       16.48      1.68 o
   0  -9   8       31.64       32.44      2.91 o
   1  -9   8       32.61       31.70      2.13 o
   2  -9   8      240.43      238.41     11.01 o
   3  -9   8      119.46      122.64      5.17 o
   4  -9   8        5.17        8.27      5.05 o
  -4  -8   8       36.89       35.17      3.27 o
  -3  -8   8      103.97      106.21      5.76 o
  -2  -8   8      181.60      163.54      3.62 o
  -1  -8   8      344.67      331.31      4.75 o
   0  -8   8      233.33      229.92      4.77 o
   1  -8   8      413.60      402.89      8.31 o
   2  -8   8        7.32        9.43      3.63 o
   3  -8   8       30.47       34.28      3.45 o
   4  -8   8       34.41       34.36      5.84 o
  -4  -7   8        5.07        1.66      2.22 o
  -3  -7   8       34.24       38.75      2.90 o
  -2  -7   8        5.68        6.67      1.56 o
  -1  -7   8      219.09      220.69      5.08 o
   0  -7   8       91.93       92.74      6.34 o
   1  -7   8     1905.10     1783.61     34.47 o
   2  -7   8      369.69      350.86      7.03 o
   3  -7   8        4.21        7.28      3.48 o
  -4  -6   8       88.49       81.70      3.96 o
  -3  -6   8      257.71      248.95      5.65 o
  -2  -6   8       86.71       86.88      2.31 o
  -1  -6   8      109.06      114.12      2.49 o
   0  -6   8      828.30      801.47     10.01 o
   1  -6   8      550.00      537.05     13.58 o
   2  -6   8        6.64        6.15      1.86 o
   3  -6   8       93.23       90.72      4.17 o
   4  -6   8       12.49        9.08      4.12 o
  -5  -5   8       21.92       27.42      5.00 o
  -4  -5   8        2.10        2.47      2.27 o
  -3  -5   8      245.90      230.27      5.36 o
  -2  -5   8      451.85      434.87      5.09 o
  -1  -5   8        3.79        5.63      0.85 o
   0  -5   8       12.54       15.11      1.53 o
   1  -5   8      535.98      500.80      9.66 o
   2  -5   8      141.08      122.40      5.05 o
   3  -5   8      110.20      112.47      4.43 o
   4  -5   8       16.87       17.30      3.00 o
  -5  -4   8        7.12        5.02      6.67 o
  -4  -4   8       93.10       91.57      4.01 o
  -3  -4   8       73.38       70.58      2.81 o
  -2  -4   8        1.43        2.32      1.11 o
  -1  -4   8      245.18      248.58      2.67 o
   0  -4   8       33.63       31.87      3.43 o
   1  -4   8        7.35        6.04      3.50 o
   2  -4   8      285.31      267.21      4.54 o
   3  -4   8       49.13       51.15      3.36 o
   4  -4   8       20.41       22.44      5.14 o
  -5  -3   8        3.88        0.97      9.06 o
  -4  -3   8        7.14        5.15      2.14 o
  -3  -3   8       75.39       71.91      3.29 o
  -2  -3   8      366.23      374.03      5.10 o
  -1  -3   8     1023.01      988.52      8.49 o
   0  -3   8      314.05      306.23      5.66 o
   1  -3   8      341.82      327.36      5.98 o
   2  -3   8     1768.32     1684.63     21.97 o
   3  -3   8       69.51       72.43      7.42 o
   4  -3   8       26.32       29.98      3.37 o
  -5  -2   8        5.77        2.21      7.22 o
  -4  -2   8        3.39        4.13      2.15 o
  -3  -2   8       13.94       11.93      2.03 o
  -2  -2   8       44.66       45.48      2.42 o
  -1  -2   8       46.43       43.77      2.08 o
   0  -2   8      462.36      431.80      8.25 o
   1  -2   8      464.08      450.66      5.62 o
   2  -2   8      372.01      365.93      5.43 o
   3  -2   8      416.46      411.92      8.30 o
   4  -2   8       77.12       71.81      5.56 o
   5  -2   8        6.76       11.51      5.03 o
  -5  -1   8       15.54       16.32      7.91 o
  -4  -1   8        4.36        6.95      2.26 o
  -3  -1   8       69.22       74.42      3.31 o
  -2  -1   8      170.90      178.67      4.00 o
  -1  -1   8       95.66       95.43      2.52 o
   0  -1   8      392.76      407.07      7.88 o
   1  -1   8      145.40      140.15      2.25 o
   2  -1   8      318.90      303.62      4.16 o
   3  -1   8      127.62      124.41      3.63 o
   4  -1   8       12.64       15.01      3.11 o
   5  -1   8       16.47       15.26      5.31 o
  -5   0   8        3.64        2.99      6.02 o
  -4   0   8      218.57      212.59      5.56 o
  -3   0   8       84.00       82.92      3.48 o
  -2   0   8        9.05       11.30      1.79 o
  -1   0   8      343.56      337.55      4.94 o
   0   0   8        8.14        5.98      0.76 o
   1   0   8      102.47      105.71      2.28 o
   2   0   8       19.69       20.51      1.46 o
   3   0   8      153.85      159.18      4.69 o
   4   0   8       11.54       13.83      2.90 o
   5   0   8        0.81       -4.34      4.34 o
  -5   1   8       15.03       10.26      6.64 o
  -4   1   8        3.81        3.21      2.27 o
  -3   1   8       68.73       72.68      3.73 o
  -2   1   8      164.14      167.89      3.96 o
  -1   1   8       87.27       89.70      2.48 o
   0   1   8      391.98      399.01      9.76 o
   1   1   8      143.01      141.81      2.48 o
   2   1   8      311.38      298.70      4.14 o
   3   1   8      122.19      121.91      3.66 o
   4   1   8       13.45       17.03      3.14 o
   5   1   8       15.87       18.14      5.67 o
  -5   2   8        6.40        4.40      3.60 o
  -4   2   8        3.30        3.23      2.21 o
  -3   2   8       14.69       12.31      2.20 o
  -2   2   8       44.58       43.76      2.46 o
  -1   2   8       45.43       43.65      2.14 o
   0   2   8      469.95      450.70     10.15 o
   1   2   8      467.18      458.97     10.70 o
   2   2   8      366.45      362.60      6.21 o
   3   2   8      425.95      427.35      8.06 o
   4   2   8       75.66       78.79      4.43 o
   5   2   8        6.72        0.70      4.87 o
  -5   3   8        4.12        1.37      3.42 o
  -4   3   8        6.74        5.28      2.29 o
  -3   3   8       73.79       76.47      3.40 o
  -2   3   8      358.53      365.80      6.03 o
  -1   3   8     1004.85      953.41     14.77 o
   0   3   8      306.33      296.39      8.26 o
   1   3   8      335.85      316.09      8.95 o
   2   3   8     1761.32     1692.64     22.07 o
   3   3   8       72.84       66.65      3.64 o
   4   3   8       26.95       24.57      3.23 o
  -5   4   8        6.93        4.30      5.54 o
  -4   4   8       91.51       88.08      5.96 o
  -3   4   8       70.49       68.84      3.31 o
  -2   4   8        0.93        0.50      1.64 o
  -1   4   8      231.35      246.19      6.11 o
   0   4   8       33.84       34.92      3.66 o
   1   4   8        6.26        7.47      3.22 o
   2   4   8      285.70      274.99      5.63 o
   3   4   8       49.17       45.75      3.23 o
   4   4   8       19.08       20.97      6.70 o
  -5   5   8       21.91       20.15      3.93 o
  -4   5   8        2.51        3.34      2.25 o
  -3   5   8      248.16      239.11      5.38 o
  -2   5   8      457.80      437.99      6.82 o
  -1   5   8        4.57        5.52      3.22 o
   0   5   8       10.91       10.23      3.17 o
   1   5   8      530.51      500.17     12.72 o
   2   5   8      135.42      121.10      3.67 o
   3   5   8      109.18      111.66      4.76 o
   4   5   8       16.32       13.55      2.81 o
  -4   6   8       90.39       79.90      6.84 o
  -3   6   8      260.07      261.29      6.99 o
  -2   6   8       85.01       82.04      3.12 o
  -1   6   8      110.05      120.05      6.73 o
   0   6   8      832.42      802.45     17.68 o
   1   6   8      556.63      525.67     13.53 o
   2   6   8        6.02        5.18      3.59 o
   3   6   8       95.01       91.75      3.92 o
   4   6   8       12.78        8.42      2.75 o
  -4   7   8        5.21        4.21      2.36 o
  -3   7   8       34.07       36.52      2.89 o
  -2   7   8        5.81       12.90      3.80 o
  -1   7   8      220.01      225.28      8.85 o
   0   7   8       95.47       95.80      6.41 o
   1   7   8     1896.74     1808.67     34.69 o
   2   7   8      361.81      356.42     11.25 o
   3   7   8        3.97        0.66      2.59 o
   4   7   8       21.22       20.60      3.03 o
  -4   8   8       35.11       36.50      3.29 o
  -3   8   8      100.73       97.64      4.31 o
  -2   8   8      187.86      171.72      8.30 o
  -1   8   8      343.19      328.29     10.64 o
   0   8   8      239.96      235.32      8.84 o
   1   8   8      424.59      413.95     12.12 o
   2   8   8        6.71       15.54      4.30 o
   3   8   8       31.28       30.55      2.75 o
   4   8   8       33.17       26.58      9.64 o
  -4   9   8       17.60       10.71      2.85 o
  -3   9   8      109.86      106.57      7.47 o
  -2   9   8      141.73      145.54      8.12 o
  -1   9   8       18.03       19.18      4.23 o
   0   9   8       33.21       37.54      4.87 o
   1   9   8       32.25       35.44      4.84 o
   2   9   8      245.13      246.77      9.86 o
   3   9   8      123.93      120.58      8.67 o
   4   9   8        4.80        1.15      4.79 o
  -3  10   8       70.36       68.11      6.76 o
  -2  10   8       44.42       38.07      5.25 o
  -1  10   8       65.85       61.11      6.07 o
   0  10   8      140.63      146.57      7.59 o
   1  10   8       30.09       33.00      4.98 o
   2  10   8       13.85       21.23      4.73 o
   3  10   8       67.45       73.97      7.00 o
   4  10   8        3.92        2.84      4.81 o
  -3  11   8        1.11        0.90      3.90 o
  -2  11   8       10.96        8.56      4.05 o
  -1  11   8      345.43      335.37     11.69 o
   0  11   8       18.59       14.65      4.57 o
   1  11   8       99.26      102.79      7.11 o
   2  11   8      117.30      121.98      7.81 o
   3  11   8       77.40       72.48      7.02 o
  -2  12   8       91.57       98.07      7.24 o
  -1  12   8      100.62       87.08      7.02 o
   0  12   8      111.23      106.43      7.61 o
   1  12   8      144.97      150.30      8.09 o
   2  12   8       96.29       93.36      7.44 o
   3  12   8      135.82      133.23      8.76 o
  -2  13   8       80.07       77.64      7.14 o
  -1  13   8       28.92       30.19      5.21 o
   0  13   8       14.05        7.79      4.31 o
   1  13   8       13.86       17.98      4.86 o
   2  13   8       37.62       42.08      6.09 o
   3  13   8      147.61      136.47      8.76 o
  -1  14   8      102.02      116.91      8.06 o
   0  14   8       37.60       34.02      5.59 o
   1  14   8       15.12       12.67      4.66 o
   2  14   8       25.15       37.19      6.00 o
  -1 -16   9       54.05       64.57      6.36 o
   0 -16   9       51.07       69.56      6.06 o
  -2 -15   9        4.56        0.59      8.79 o
  -1 -15   9        3.99        0.88      3.88 o
   0 -15   9        8.64        4.92      3.85 o
   1 -15   9       29.52       26.60      4.89 o
  -2 -14   9      171.48      195.77      7.09 o
  -1 -14   9      229.62      241.12     18.79 o
   0 -14   9        8.32       12.01      2.73 o
   1 -14   9       17.20       18.29      4.14 o
   2 -14   9      157.24      184.56      8.36 o
  -3 -13   9       36.54       35.23      4.43 o
  -2 -13   9       24.76       26.28      2.97 o
  -1 -13   9       13.91       17.48      2.91 o
   0 -13   9      136.06      142.93      4.93 o
   1 -13   9       52.84       52.93      3.79 o
   2 -13   9        1.37       -2.79      3.33 o
  -3 -12   9       10.32       11.40      3.51 o
  -2 -12   9       25.50       28.37      3.95 o
  -1 -12   9       20.72       21.37      2.55 o
   0 -12   9       22.43       26.10      2.63 o
   1 -12   9       68.25       68.39      3.74 o
   2 -12   9       21.24       21.61      3.09 o
   3 -12   9       17.08       22.72      4.97 o
  -3 -11   9       50.16       61.32      6.75 o
  -2 -11   9       46.00       52.02      5.04 o
  -1 -11   9       86.10       80.91      3.43 o
   0 -11   9       73.46       70.53      3.37 o
   1 -11   9       78.50       82.99      3.75 o
   2 -11   9       57.06       58.97      3.90 o
   3 -11   9       19.01       19.90      4.64 o
  -4 -10   9        4.92        8.88      3.50 o
  -3 -10   9       38.69       40.44      4.88 o
  -2 -10   9      174.30      164.08      4.63 o
  -1 -10   9      189.25      204.05      8.59 o
   0 -10   9      126.37      115.77      4.85 o
   1 -10   9      239.77      239.10      5.56 o
   2 -10   9       20.59       20.80      2.83 o
   3 -10   9       50.03       58.12      4.33 o
  -4  -9   9        3.21        4.75      3.30 o
  -3  -9   9       10.62       13.00      2.52 o
  -2  -9   9      235.33      234.32      5.32 o
  -1  -9   9      232.20      225.08      4.37 o
   0  -9   9      291.62      281.10      6.78 o
   1  -9   9      312.14      307.36     10.54 o
   2  -9   9      249.15      251.51      6.31 o
   3  -9   9       54.93       57.73      8.07 o
   4  -9   9        0.65       -4.40      4.40 o
  -4  -8   9       11.67       10.35      3.46 o
  -3  -8   9       26.26       22.69      2.93 o
  -2  -8   9       50.52       50.40      2.84 o
  -1  -8   9      180.57      179.26      3.38 o
   0  -8   9       38.03       38.76      4.07 o
   1  -8   9        3.27        4.66      2.92 o
   2  -8   9      264.51      251.30      9.62 o
   3  -8   9       35.65       35.52      4.97 o
   4  -8   9        0.30       -4.34      4.34 o
  -4  -7   9       56.62       58.82      4.77 o
  -3  -7   9       20.20       19.80      2.59 o
  -2  -7   9        2.64        2.40      1.62 o
  -1  -7   9       51.06       46.78      2.59 o
   0  -7   9      955.99      901.27     12.38 o
   1  -7   9      239.63      230.72      8.45 o
   2  -7   9       68.68       63.52      4.64 o
   3  -7   9        3.93        1.98      2.28 o
  -4  -6   9       82.84       79.47      4.74 o
  -3  -6   9       64.11       63.40      3.41 o
  -2  -6   9       84.47       86.31      3.24 o
  -1  -6   9      230.95      222.48      7.70 o
   0  -6   9      157.71      153.90      4.63 o
   1  -6   9      201.31      192.24      7.56 o
   2  -6   9      159.97      151.81      5.80 o
   3  -6   9      145.32      144.60      5.10 o
   4  -6   9       59.08       63.95      6.32 o
  -4  -5   9       19.57       18.89      2.91 o
  -3  -5   9      130.45      129.07      4.67 o
  -2  -5   9      146.99      147.13      3.89 o
  -1  -5   9      131.80      133.78      4.51 o
   0  -5   9     2668.64     2537.30     33.11 o
   1  -5   9     1932.12     1877.91     34.72 o
   2  -5   9       39.02       36.53      4.68 o
   3  -5   9       81.29       79.08      4.04 o
   4  -5   9       16.60       15.67      3.11 o
  -5  -4   9       20.47       32.94      6.36 o
  -4  -4   9       44.83       43.84      4.36 o
  -3  -4   9        1.89        0.16      1.80 o
  -2  -4   9      419.50      421.25      6.50 o
  -1  -4   9     1111.32     1074.86     12.44 o
   0  -4   9      528.63      519.93      8.68 o
   1  -4   9      954.97      954.17     19.51 o
   2  -4   9       93.71       92.95      3.65 o
   3  -4   9       24.42       28.90      2.84 o
   4  -4   9       11.90       11.51      2.93 o
  -5  -3   9        1.43        7.93      3.98 o
  -4  -3   9       46.18       46.74      3.31 o
  -3  -3   9       30.27       28.59      2.55 o
  -2  -3   9       78.41       76.00      3.11 o
  -1  -3   9      147.07      140.41      3.20 o
   0  -3   9      401.36      385.63      6.83 o
   1  -3   9       57.55       58.78      2.80 o
   2  -3   9      419.10      393.92      7.16 o
   3  -3   9       44.50       46.92      5.92 o
   4  -3   9       41.10       47.03      3.89 o
  -5  -2   9       65.24       75.22     15.77 o
  -4  -2   9        5.34        8.21      2.25 o
  -3  -2   9       66.90       62.01      3.19 o
  -2  -2   9       11.14       12.40      2.05 o
  -1  -2   9       42.71       43.46      3.52 o
   0  -2   9      205.85      207.20      4.45 o
   1  -2   9      122.16      119.28      4.74 o
   2  -2   9       41.06       41.95      2.12 o
   3  -2   9       48.58       57.79      4.14 o
   4  -2   9        0.24        2.24      2.56 o
  -5  -1   9       18.33       20.09      6.80 o
  -4  -1   9       22.45       20.66      2.70 o
  -3  -1   9       97.42      103.32      4.37 o
  -2  -1   9      453.82      451.93      6.93 o
  -1  -1   9       58.57       62.16      2.37 o
   0  -1   9      424.79      390.84     14.38 o
   1  -1   9       65.19       65.11      2.10 o
   2  -1   9      146.45      144.16      3.64 o
   3  -1   9      171.25      171.28      5.19 o
   4  -1   9        5.56        1.74      2.99 o
  -5   0   9       10.55       12.34      4.70 o
  -4   0   9        1.18        2.89      2.13 o
  -3   0   9       22.76       25.96      2.47 o
  -2   0   9       33.77       38.97      2.45 o
  -1   0   9      915.41      912.06     10.72 o
   0   0   9       33.77       29.46      1.30 o
   1   0   9      103.78       95.66      2.29 o
   2   0   9      198.94      203.91      4.94 o
   3   0   9        7.11        8.65      2.23 o
   4   0   9       36.24       33.65      4.94 o
  -5   1   9       18.23       18.34      4.07 o
  -4   1   9       22.71       21.06      2.76 o
  -3   1   9      101.61      104.08      3.79 o
  -2   1   9      450.95      445.38      6.90 o
  -1   1   9       57.15       62.35      2.32 o
   0   1   9      429.32      403.41      7.02 o
   1   1   9       64.08       63.84      2.44 o
   2   1   9      144.77      149.32      4.15 o
   3   1   9      169.25      160.70      9.69 o
   4   1   9        6.85        5.11      2.51 o
  -5   2   9       64.42       67.49      5.64 o
  -4   2   9        5.05        4.89      2.36 o
  -3   2   9       66.28       64.30      3.91 o
  -2   2   9        9.03       10.76      1.91 o
  -1   2   9       45.10       43.42      2.11 o
   0   2   9      207.14      204.19      6.65 o
   1   2   9      115.34      111.94      5.59 o
   2   2   9       38.74       39.31      5.36 o
   3   2   9       48.19       54.35      4.63 o
   4   2   9        0.15       -0.30      2.41 o
  -5   3   9        1.41        0.87      3.41 o
  -4   3   9       48.44       51.46      7.09 o
  -3   3   9       30.82       31.74      4.13 o
  -2   3   9       73.57       80.65      3.08 o
  -1   3   9      143.27      148.31      7.24 o
   0   3   9      398.77      375.37     10.00 o
   1   3   9       53.32       49.71      4.87 o
   2   3   9      399.75      377.48      8.56 o
   3   3   9       44.97       43.78      3.16 o
   4   3   9       41.14       47.73     11.42 o
  -5   4   9       20.99       17.45      4.07 o
  -4   4   9       45.45       51.13      6.39 o
  -3   4   9        2.43        0.83      2.17 o
  -2   4   9      421.28      422.40      6.65 o
  -1   4   9     1122.01     1079.87     16.57 o
   0   4   9      521.48      503.23     12.47 o
   1   4   9      965.02      928.00     19.88 o
   2   4   9       97.01       97.33      6.29 o
   3   4   9       22.57       22.40      3.04 o
   4   4   9       11.76       14.04      2.86 o
  -4   5   9       19.68       17.46      3.40 o
  -3   5   9      125.46      130.98      7.54 o
  -2   5   9      143.26      144.89      3.75 o
  -1   5   9      133.97      125.67      6.85 o
   0   5   9     2642.58     2387.80     45.21 o
   1   5   9     1938.51     1803.55     35.08 o
   2   5   9       36.00       41.10      4.70 o
   3   5   9       78.52       69.39      4.55 o
   4   5   9       15.77       16.66      4.21 o
  -4   6   9       81.11       78.73      6.60 o
  -3   6   9       65.94       65.78      3.98 o
  -2   6   9       79.88       78.28      2.96 o
  -1   6   9      235.19      234.09      8.85 o
   0   6   9      161.45      157.35      7.53 o
   1   6   9      209.24      201.87      8.48 o
   2   6   9      164.28      159.86      7.80 o
   3   6   9      143.65      139.08      4.57 o
   4   6   9       60.05       53.57      4.56 o
  -4   7   9       56.87       56.17      3.73 o
  -3   7   9       19.29       20.67      2.57 o
  -2   7   9        2.73        3.09      3.51 o
  -1   7   9       53.62       50.25      5.20 o
   0   7   9      948.53      852.29     19.77 o
   1   7   9      249.19      231.42      8.94 o
   2   7   9       71.69       67.97      6.35 o
   3   7   9        3.67        3.17      2.04 o
   4   7   9       73.57       74.34      7.66 o
  -4   8   9       11.95        8.93      2.50 o
  -3   8   9       27.68       26.90      4.58 o
  -2   8   9       54.47       46.17      5.50 o
  -1   8   9      179.53      174.04      8.20 o
   0   8   9       36.13       43.20      5.05 o
   1   8   9        4.64        5.17      3.80 o
   2   8   9      264.78      260.20     10.25 o
   3   8   9       37.43       38.63      5.53 o
   4   8   9        0.22        0.24      4.57 o
  -4   9   9        3.35       -2.07      3.83 o
  -3   9   9       11.29        7.19      4.03 o
  -2   9   9      236.29      226.35      9.81 o
  -1   9   9      229.40      214.82      9.20 o
   0   9   9      286.05      269.02     10.08 o
   1   9   9      304.32      321.34     11.09 o
   2   9   9      253.04      269.69     10.51 o
   3   9   9       56.05       56.75      6.43 o
   4   9   9        0.71       -2.75      4.60 o
  -4  10   9        4.84        9.97      4.48 o
  -3  10   9       38.14       37.20      5.44 o
  -2  10   9      171.79      158.72      8.61 o
  -1  10   9      189.39      212.67      9.44 o
   0  10   9      129.32      119.24      7.51 o
   1  10   9      244.83      237.68      9.91 o
   2  10   9       22.99       15.91      4.80 o
   3  10   9       50.01       54.34      6.72 o
  -3  11   9       51.01       61.32      6.54 o
  -2  11   9       47.52       44.56      5.92 o
  -1  11   9       86.90       89.36      7.08 o
   0  11   9       72.09       70.69      6.79 o
   1  11   9       76.42       81.99      7.03 o
   2  11   9       59.61       64.77      6.58 o
   3  11   9       19.06       17.81      5.17 o
  -3  12   9       10.26        6.05      4.43 o
  -2  12   9       23.67       31.51      5.27 o
  -1  12   9       19.21       21.68      4.88 o
   0  12   9       22.08       22.88      5.14 o
   1  12   9       68.24       69.51      6.77 o
   2  12   9       20.09       25.53      5.60 o
   3  12   9       14.65       14.74      5.06 o
  -2  13   9       24.80       26.88      5.45 o
  -1  13   9       13.87       13.57      4.65 o
   0  13   9      140.04      150.26      8.67 o
   1  13   9       53.81       70.58      7.02 o
   2  13   9        1.20       -4.45      4.45 o
  -1  14   9      227.46      248.80     11.09 o
   0  14   9        9.09       10.19      4.92 o
   1  14   9       16.76       21.70      5.35 o
   2  14   9      156.34      169.29      9.88 o
  -1 -15  10       88.54       89.94      6.57 o
   0 -15  10       14.90       21.90      4.20 o
   1 -15  10       18.52       15.69      4.31 o
  -2 -14  10       87.95      107.50     10.45 o
  -1 -14  10       30.60       38.22     10.45 o
   0 -14  10        5.68        6.31      3.45 o
   1 -14  10      164.91      176.08      7.45 o
   2 -14  10       94.79      103.31      6.74 o
  -2 -13  10       37.08       46.74      5.86 o
  -1 -13  10       42.52       38.56      3.61 o
   0 -13  10       41.92       35.84      6.57 o
   1 -13  10       15.41       16.89      2.86 o
   2 -13  10       62.00       68.34      5.70 o
  -3 -12  10      113.72      141.19      6.46 o
  -2 -12  10      224.42      225.69      7.79 o
  -1 -12  10       37.02       35.22      2.72 o
   0 -12  10       73.41       85.21      7.81 o
   1 -12  10       22.26       18.12      4.56 o
   2 -12  10       53.35       65.71      5.42 o
   3 -12  10        3.71        6.35      4.37 o
  -3 -11  10       22.94       29.64      7.53 o
  -2 -11  10       51.06       51.37      3.38 o
  -1 -11  10       75.23       77.62      3.26 o
   0 -11  10       14.38       13.51      3.86 o
   1 -11  10        7.32        2.31      3.60 o
   2 -11  10      104.13      112.90      6.94 o
   3 -11  10       16.19       15.58      4.50 o
  -3 -10  10       22.99       29.00      3.01 o
  -2 -10  10        2.90        1.05      2.68 o
  -1 -10  10        0.45       -0.80      1.59 o
   0 -10  10       98.09       95.47      4.38 o
   1 -10  10       39.84       50.15      5.29 o
   2 -10  10       19.41       19.83      2.85 o
   3 -10  10        8.51        5.39      4.21 o
  -4  -9  10        8.95       11.06      3.62 o
  -3  -9  10       11.88       10.47      2.45 o
  -2  -9  10       28.94       33.65      2.59 o
  -1  -9  10       79.79       79.30      5.65 o
   0  -9  10       28.43       30.07      2.92 o
   1  -9  10       76.17       71.46      5.68 o
   2  -9  10       56.45       62.38      3.74 o
   3  -9  10      111.67       99.62     12.94 o
  -4  -8  10        4.56        5.47      6.03 o
  -3  -8  10       56.18       49.96      3.77 o
  -2  -8  10      101.87      106.08      3.73 o
  -1  -8  10      217.65      210.63      6.09 o
   0  -8  10       69.84       74.04      4.01 o
   1  -8  10        4.50        2.60      2.90 o
   2  -8  10       98.40      100.19      6.55 o
   3  -8  10       26.55       33.60      5.20 o
   4  -8  10       40.51       32.49      6.08 o
  -4  -7  10       78.59       81.86      5.43 o
  -3  -7  10       19.64       20.66      2.49 o
  -2  -7  10      129.37      129.81      3.92 o
  -1  -7  10      763.28      766.26     12.98 o
   0  -7  10      661.59      656.91     11.05 o
   1  -7  10      127.09      130.61      6.52 o
   2  -7  10       12.10        9.83      2.05 o
   3  -7  10       19.41       21.99      2.86 o
  -4  -6  10        2.40        3.64      3.21 o
  -3  -6  10       90.75       88.77      5.45 o
  -2  -6  10       87.53       86.04      3.27 o
  -1  -6  10       36.71       30.32      4.22 o
   0  -6  10     1333.90     1283.47     18.61 o
   1  -6  10       54.17       51.75      4.63 o
   2  -6  10       44.25       40.70      3.53 o
   3  -6  10        5.99        5.01      3.68 o
   4  -6  10       25.86       26.95      5.16 o
  -4  -5  10       20.00       18.52      2.67 o
  -3  -5  10        9.99        7.90      2.15 o
  -2  -5  10        6.26        4.26      1.66 o
  -1  -5  10       50.27       53.66      3.28 o
   0  -5  10       62.46       58.43      3.77 o
   1  -5  10      228.68      217.13      7.65 o
   2  -5  10      134.35      127.01      5.17 o
   3  -5  10      246.26      245.55      6.41 o
   4  -5  10      106.29      106.74      7.42 o
  -4  -4  10       64.67       59.75      3.61 o
  -3  -4  10        8.61        6.26      2.08 o
  -2  -4  10       94.60       89.59      3.28 o
  -1  -4  10      459.91      438.04      8.40 o
   0  -4  10       98.12       92.00      5.23 o
   1  -4  10      488.39      460.90     11.43 o
   2  -4  10      147.33      138.69      4.32 o
   3  -4  10        1.92        5.44      2.21 o
   4  -4  10       16.08       12.09      3.02 o
  -4  -3  10       19.94       17.59      2.69 o
  -3  -3  10       87.16       84.14      3.59 o
  -2  -3  10      171.81      175.71      4.20 o
  -1  -3  10      618.82      601.94      8.19 o
   0  -3  10       10.52       10.00      4.60 o
   1  -3  10       55.79       47.97      3.93 o
   2  -3  10      451.79      432.15      7.75 o
   3  -3  10      143.47      135.32      4.88 o
   4  -3  10       41.62       48.77      3.99 o
  -4  -2  10        9.93        8.81      2.40 o
  -3  -2  10      271.75      274.17      7.54 o
  -2  -2  10     1077.05     1064.69     13.15 o
  -1  -2  10      123.87      121.65      4.07 o
   0  -2  10      344.97      349.78      6.40 o
   1  -2  10      129.38      127.12      2.83 o
   2  -2  10       39.54       43.35      4.27 o
   3  -2  10       48.96       50.68      3.36 o
   4  -2  10        0.32       -3.21      5.30 o
  -4  -1  10       30.43       34.02      3.14 o
  -3  -1  10       75.84       80.64      3.62 o
  -2  -1  10       89.74       91.17      4.88 o
  -1  -1  10      551.13      520.76      7.08 o
   0  -1  10      291.72      289.11      5.46 o
   1  -1  10      333.44      313.03      7.41 o
   2  -1  10       86.91       87.72      3.48 o
   3  -1  10       38.90       43.35      5.42 o
   4  -1  10       15.95       17.37      4.30 o
  -4   0  10       14.80       14.62      2.67 o
  -3   0  10       21.22       24.06      2.55 o
  -2   0  10      179.03      171.72      4.15 o
  -1   0  10       70.77       76.79      2.64 o
   0   0  10        0.06        1.82      1.14 o
   1   0  10      424.45      418.73      5.41 o
   2   0  10       52.76       51.05      3.38 o
   3   0  10       33.85       39.44      3.58 o
   4   0  10       39.47       38.02      3.58 o
  -4   1  10       29.75       30.19      3.09 o
  -3   1  10       77.66       81.26      3.65 o
  -2   1  10       86.90       83.01      3.18 o
  -1   1  10      551.22      529.79      7.05 o
   0   1  10      292.49      295.84     11.68 o
   1   1  10      334.65      308.67      8.72 o
   2   1  10       93.21       93.82      6.60 o
   3   1  10       36.09       34.67      2.98 o
   4   1  10       15.29       12.28      3.33 o
  -4   2  10       10.15       11.44      2.79 o
  -3   2  10      270.46      281.96      5.95 o
  -2   2  10     1080.32     1069.83     13.16 o
  -1   2  10      128.77      130.51      4.74 o
   0   2  10      344.32      347.39      9.39 o
   1   2  10      125.18      123.54      6.18 o
   2   2  10       41.35       41.40      2.50 o
   3   2  10       49.48       48.01      3.23 o
   4   2  10        0.26        1.13      2.54 o
  -4   3  10       20.34       19.63      3.39 o
  -3   3  10       88.55       85.44      4.81 o
  -2   3  10      171.20      179.26      4.15 o
  -1   3  10      615.77      616.25     10.88 o
   0   3  10        9.22        2.94      3.31 o
   1   3  10       50.53       43.24      4.57 o
   2   3  10      451.09      431.45     12.09 o
   3   3  10      140.38      137.87      4.83 o
   4   3  10       41.38       47.33      7.71 o
  -4   4  10       65.73       62.12      5.55 o
  -3   4  10        9.67        9.91      2.22 o
  -2   4  10       97.71       94.80      3.22 o
  -1   4  10      468.06      435.78      8.90 o
   0   4  10      103.59       99.26      6.31 o
   1   4  10      481.50      435.15     11.91 o
   2   4  10      154.09      151.48      7.40 o
   3   4  10        1.61       -0.77      1.90 o
   4   4  10       14.87       13.17      3.86 o
  -4   5  10       20.10       13.50      2.70 o
  -3   5  10       10.34        7.14      2.12 o
  -2   5  10        5.80        4.78      1.70 o
  -1   5  10       46.98       43.16      4.83 o
   0   5  10       71.06       68.18      5.87 o
   1   5  10      217.52      212.83      8.52 o
   2   5  10      138.90      132.09      7.20 o
   3   5  10      248.31      239.02      5.83 o
   4   5  10      107.15      104.72      8.19 o
  -4   6  10        2.53       -2.14      2.14 o
  -3   6  10       94.20       94.78      5.77 o
  -2   6  10       87.40       90.11      4.94 o
  -1   6  10       39.75       42.07      4.80 o
   0   6  10     1371.65     1259.20     26.21 o
   1   6  10       51.39       53.92      5.20 o
   2   6  10       43.54       43.26      5.04 o
   3   6  10        5.63        9.58      4.31 o
   4   6  10       26.28       22.57      5.59 o
  -4   7  10       77.09       77.13      4.21 o
  -3   7  10       19.43       19.12      2.46 o
  -2   7  10      126.06      132.79      7.76 o
  -1   7  10      756.93      742.38     18.14 o
   0   7  10      663.03      636.02     16.10 o
   1   7  10      130.29      131.45      7.37 o
   2   7  10       12.79        8.63      4.16 o
   3   7  10       20.32       24.28      5.19 o
   4   7  10       45.14       35.31      6.32 o
  -4   8  10        3.92        2.50      2.61 o
  -3   8  10       53.43       48.07      5.77 o
  -2   8  10       99.25      102.01      7.41 o
  -1   8  10      220.79      222.11      9.23 o
   0   8  10       66.24       62.33      6.21 o
   1   8  10        6.21       10.87      4.13 o
   2   8  10      100.97      106.48      7.49 o
   3   8  10       26.09       34.33      5.80 o
   4   8  10       40.55       43.13      6.58 o
  -4   9  10        8.74        6.25      4.31 o
  -3   9  10       11.55        4.90      4.16 o
  -2   9  10       29.70       33.20      5.26 o
  -1   9  10       81.75       86.35      6.85 o
   0   9  10       27.59       27.83      5.05 o
   1   9  10       79.62       85.26      7.02 o
   2   9  10       51.36       60.85      6.34 o
   3   9  10      104.33      107.39      7.93 o
  -3  10  10       21.73       24.03      5.23 o
  -2  10  10        3.58        6.47      4.31 o
  -1  10  10        0.25       -3.77      3.77 o
   0  10  10       94.00       96.53      7.28 o
   1  10  10       38.70       45.30      5.78 o
   2  10  10       18.00       21.82      5.14 o
   3  10  10        8.15        9.05      4.72 o
  -3  11  10       23.13       19.68      5.25 o
  -2  11  10       48.12       52.36      6.26 o
  -1  11  10       72.62       76.18      6.98 o
   0  11  10       14.01        8.01      4.69 o
   1  11  10        7.73        7.59      4.74 o
   2  11  10      103.81      108.47      8.14 o
   3  11  10       15.36       15.82      5.44 o
  -3  12  10      113.26      133.70      8.80 o
  -2  12  10      222.85      225.44     10.46 o
  -1  12  10       36.53       35.45      5.62 o
   0  12  10       72.17       73.35      7.26 o
   1  12  10       21.18       25.34      5.53 o
   2  12  10       53.18       48.68      6.49 o
  -2  13  10       36.34       28.86      5.83 o
  -1  13  10       43.81       49.09      6.54 o
   0  13  10       41.81       33.90      5.81 o
   1  13  10       15.02       15.34      5.18 o
   2  13  10       59.63       54.43      6.97 o
  -1  14  10       31.16       44.17      6.34 o
   0  14  10        5.84        7.51      5.10 o
   1  14  10      166.36      165.59      9.86 o
   2  14  10       92.40       95.62      8.45 o
   0  15  10       14.12       11.17      5.09 o
   1  15  10       20.02       26.14      5.88 o
   0 -15  11        8.24       15.05      3.70 o
  -1 -14  11       39.47       43.95      4.72 o
   0 -14  11        3.55        2.80      3.21 o
   1 -14  11       27.42       37.51      4.49 o
  -2 -13  11       42.78       49.74      4.48 o
  -1 -13  11        1.97        9.34      3.40 o
   1 -13  11       67.60       83.02      5.24 o
   2 -13  11       20.69       21.25      4.18 o
  -2 -12  11        8.10        8.81      4.83 o
  -1 -12  11       26.51       31.28      2.60 o
   0 -12  11      237.04      236.48     10.12 o
   1 -12  11       61.04       47.30      5.97 o
   2 -12  11       12.41       22.95      3.93 o
  -3 -11  11        4.25        9.80      3.49 o
  -2 -11  11       47.87       48.64      4.03 o
  -1 -11  11       75.33       76.52      3.24 o
   0 -11  11        1.23        6.42      3.46 o
   1 -11  11      115.42      107.97      7.19 o
   2 -11  11       55.09       52.02      5.07 o
   3 -11  11       24.50       17.63      4.77 o
  -3 -10  11       97.44      104.41      7.00 o
  -2 -10  11       29.18       29.85      4.78 o
  -1 -10  11      192.77      196.29      4.41 o
   0 -10  11      166.23      166.86      7.95 o
   1 -10  11       14.99       22.19      4.29 o
   2 -10  11       78.14       79.17      4.38 o
   3 -10  11       33.11       33.52      5.24 o
  -3  -9  11      131.66      131.13      5.82 o
  -2  -9  11      241.16      247.92      8.80 o
  -1  -9  11      107.74      104.98      4.66 o
   0  -9  11        9.15        5.61      3.21 o
   1  -9  11       49.37       45.78      5.15 o
   2  -9  11      129.10      129.76      4.80 o
   3  -9  11        6.86        4.00      4.34 o
  -4  -8  11       30.16       32.45      4.97 o
  -3  -8  11        8.69       10.15      2.35 o
  -2  -8  11       72.70       75.43      3.90 o
  -1  -8  11       92.26       88.72      4.27 o
   0  -8  11       45.14       46.63      4.66 o
   1  -8  11       25.60       23.60      4.00 o
   2  -8  11       41.68       44.07      3.16 o
   3  -8  11        9.25        4.41      3.66 o
  -4  -7  11       16.38       17.26      3.83 o
  -3  -7  11        3.94        2.14      2.56 o
  -2  -7  11       78.18       75.80      3.30 o
  -1  -7  11       84.82       83.67      4.10 o
   0  -7  11       44.08       47.02      3.09 o
   1  -7  11      231.03      215.96      8.31 o
   2  -7  11       33.83       36.81      2.72 o
   3  -7  11       41.24       43.18      3.56 o
  -4  -6  11        2.87        3.41      3.35 o
  -3  -6  11       15.18       16.04      2.74 o
  -2  -6  11       50.50       53.08      3.15 o
  -1  -6  11       38.26       40.58      3.11 o
   0  -6  11      239.23      231.14      8.68 o
   1  -6  11       25.00       27.75      3.79 o
   2  -6  11      102.37       92.32      5.85 o
   3  -6  11       54.52       52.63      3.67 o
   4  -6  11       51.46       52.57      6.01 o
  -4  -5  11       26.08       20.23      3.87 o
  -3  -5  11       93.35       96.06      3.89 o
  -2  -5  11       65.70       63.70      3.06 o
  -1  -5  11      285.13      279.01      6.58 o
   0  -5  11      141.70      138.95      4.29 o
   1  -5  11       26.07       22.03      3.53 o
   2  -5  11      103.37      102.12      3.89 o
   3  -5  11       31.28       35.40      3.42 o
   4  -5  11       38.08       35.33      5.55 o
  -4  -4  11       46.39       47.57      4.59 o
  -3  -4  11       33.07       28.76      2.67 o
  -2  -4  11       90.18       85.10      3.37 o
  -1  -4  11      749.79      756.60     12.45 o
   0  -4  11       87.28       84.88      9.86 o
   1  -4  11        6.17        6.55      2.40 o
   2  -4  11       16.21       20.99      2.32 o
   3  -4  11       72.39       70.33      3.98 o
   4  -4  11       38.77       43.06      5.63 o
  -4  -3  11       27.28       22.06      4.56 o
  -3  -3  11        7.97        5.74      2.09 o
  -2  -3  11       29.39       34.86      2.39 o
  -1  -3  11      435.69      427.40      6.23 o
   0  -3  11      258.58      252.76      5.45 o
   1  -3  11      264.91      257.10      7.64 o
   2  -3  11      267.83      256.77     17.87 o
   3  -3  11       18.24       21.38      4.84 o
   4  -3  11       11.57       21.59      4.86 o
  -4  -2  11       83.98       78.62      3.98 o
  -3  -2  11      182.44      172.99      5.92 o
  -2  -2  11      261.96      259.18      5.17 o
  -1  -2  11       14.91       13.09      2.66 o
   0  -2  11      349.85      353.85      6.60 o
   1  -2  11      195.80      175.30      7.62 o
   2  -2  11       44.11       46.59      6.93 o
   3  -2  11       93.36       86.98      4.15 o
   4  -2  11        4.44       -0.36      2.47 o
  -4  -1  11       12.99       11.49      2.75 o
  -3  -1  11      163.51      173.72      4.86 o
  -2  -1  11      195.77      200.42      5.31 o
  -1  -1  11       17.21       14.75      2.73 o
   0  -1  11       27.09       30.51      1.82 o
   1  -1  11      433.03      367.38      6.50 o
   2  -1  11       37.18       35.74      3.44 o
   3  -1  11       91.27       94.41      4.21 o
   4  -1  11        1.50        0.63      2.51 o
  -4   0  11      281.25      282.76      6.66 o
  -3   0  11      856.50      838.85     11.87 o
  -2   0  11       27.42       26.67      2.30 o
  -1   0  11      168.86      161.86      4.03 o
   0   0  11       13.89       14.68      1.15 o
   1   0  11       46.15       41.50      2.89 o
   2   0  11       14.04       16.65      2.16 o
   3   0  11        8.36       12.39      3.91 o
   4   0  11      110.63       99.65     10.45 o
  -4   1  11       13.01       12.84      3.20 o
  -3   1  11      160.04      165.58      4.78 o
  -2   1  11      197.89      200.48      4.48 o
  -1   1  11       18.61       19.37      1.76 o
   0   1  11       26.97       30.43      3.82 o
   1   1  11      421.51      344.00      9.63 o
   2   1  11       36.29       49.38      4.70 o
   3   1  11       89.80       91.95      4.08 o
   4   1  11        1.73        0.19      2.38 o
  -4   2  11       85.01       81.74      4.02 o
  -3   2  11      184.61      168.48      4.75 o
  -2   2  11      268.95      277.67      5.23 o
  -1   2  11       13.33        9.43      2.61 o
   0   2  11      352.06      355.91      9.84 o
   1   2  11      197.25      172.55      7.08 o
   2   2  11       43.31       57.19      5.08 o
   3   2  11       97.36       97.76      4.03 o
   4   2  11        4.63        4.41      2.56 o
  -4   3  11       27.80       22.64      4.43 o
  -3   3  11        7.10        3.55      2.03 o
  -2   3  11       31.90       34.59      3.64 o
  -1   3  11      434.14      423.54     10.23 o
   0   3  11      262.17      244.16      8.44 o
   1   3  11      273.84      251.73      8.58 o
   2   3  11      270.18      244.08      9.04 o
   3   3  11       19.17       20.24      3.00 o
   4   3  11       11.23        8.05      4.86 o
  -4   4  11       44.87       47.08      4.83 o
  -3   4  11       32.35       31.89      3.28 o
  -2   4  11       97.26       92.31      3.05 o
  -1   4  11      764.31      749.49     13.01 o
   0   4  11       83.65       80.63      6.03 o
   1   4  11        6.59        3.75      3.50 o
   2   4  11       18.10       18.89      4.27 o
   3   4  11       69.89       73.62      6.55 o
   4   4  11       40.30       45.20      6.46 o
  -4   5  11       25.92       21.06      3.62 o
  -3   5  11       89.70       91.61      3.60 o
  -2   5  11       68.10       70.52      4.70 o
  -1   5  11      286.24      290.83      9.87 o
   0   5  11      137.34      137.97      7.09 o
   1   5  11       27.78       24.72      4.53 o
   2   5  11      101.16      103.70      7.03 o
   3   5  11       33.56       29.00      5.07 o
   4   5  11       38.46       34.85      6.44 o
  -4   6  11        2.38        0.93      2.29 o
  -3   6  11       14.52       12.75      2.27 o
  -2   6  11       51.15       50.40      4.15 o
  -1   6  11       34.69       40.58      4.94 o
   0   6  11      233.92      230.91      8.97 o
   1   6  11       27.27       29.62      4.72 o
   2   6  11      102.54      106.90      7.33 o
   3   6  11       54.06       59.66      6.44 o
   4   6  11       51.22       56.75      7.18 o
  -4   7  11       16.31       14.52      3.11 o
  -3   7  11        3.84        5.36      1.98 o
  -2   7  11       77.03       79.75      6.87 o
  -1   7  11       76.67       91.18      6.77 o
   0   7  11       43.08       60.59      5.65 o
   1   7  11      229.28      216.72      9.08 o
   2   7  11       30.98       35.36      5.29 o
   3   7  11       42.15       41.86      6.04 o
  -4   8  11       30.02       42.52      7.60 o
  -3   8  11        9.17        4.13      4.32 o
  -2   8  11       75.83       82.08      6.89 o
  -1   8  11       98.81      108.83      7.45 o
   0   8  11       48.46       43.95      5.53 o
   1   8  11       23.51       19.76      4.69 o
   2   8  11       41.60       48.36      6.01 o
   3   8  11       10.65        9.32      4.84 o
  -3   9  11      133.61      136.40      8.61 o
  -2   9  11      241.24      235.39     10.50 o
  -1   9  11      104.72       92.96      7.39 o
   0   9  11        9.78        7.48      4.34 o
   1   9  11       49.32       51.63      6.16 o
   2   9  11      132.03      129.77      8.37 o
   3   9  11        7.95        7.48      5.05 o
  -3  10  11       96.28      100.66      7.91 o
  -2  10  11       29.63       39.85      5.82 o
  -1  10  11      187.24      197.62      9.44 o
   0  10  11      165.85      163.47      8.89 o
   1  10  11       15.50       15.43      4.92 o
   2  10  11       76.37       78.85      7.50 o
   3  10  11       35.03       25.84      5.92 o
  -3  11  11        4.49        8.04      4.52 o
  -2  11  11       50.87       50.58      6.67 o
  -1  11  11       78.84       72.52      7.16 o
   0  11  11        1.29       -0.74      4.50 o
   1  11  11      108.31      105.83      7.92 o
   2  11  11       52.65       61.09      7.12 o
   3  11  11       24.61       24.95      5.90 o
  -2  12  11        9.23        9.62      4.83 o
  -1  12  11       27.93       30.20      5.69 o
   0  12  11      236.67      230.20     11.06 o
   1  12  11       60.85       63.96      7.13 o
   2  12  11       11.43       14.73      5.57 o
  -2  13  11       41.33       41.92      6.45 o
  -1  13  11        2.12        0.77      4.81 o
   0  13  11       38.49       46.69      6.63 o
   1  13  11       66.07       82.69      7.94 o
   2  13  11       19.97       10.11      5.43 o
  -1  14  11       40.78       46.81      6.64 o
   0  14  11        3.05        3.22      5.01 o
   1  14  11       27.88       36.77      6.23 o
   0  15  11        8.66       -1.29      4.79 o
  -1 -14  12       23.87       25.78      4.23 o
  -2 -13  12       47.55       48.02      4.20 o
  -1 -13  12       12.97       13.41      3.38 o
  -2 -12  12        9.72       10.24      3.02 o
  -1 -12  12        6.29       10.47      3.00 o
   2 -12  12       37.27       40.44      4.58 o
  -2 -11  12       12.76       14.59      2.91 o
  -1 -11  12        9.90        7.28      3.62 o
   0 -11  12       19.64       15.32      4.05 o
   1 -11  12       65.21       60.51      6.21 o
   2 -11  12        3.38        3.56      3.46 o
  -3 -10  12       86.50       88.42      5.28 o
  -2 -10  12      204.56      202.09     12.03 o
  -1 -10  12      108.97      101.00      4.78 o
   0 -10  12        7.02        3.48      3.32 o
   1 -10  12       49.68       47.98      5.68 o
   2 -10  12       38.38       37.47      4.33 o
  -3  -9  12        6.62        3.80      4.14 o
  -2  -9  12       98.52       97.84      6.89 o
  -1  -9  12       22.79       24.29      3.03 o
   0  -9  12      205.26      196.44      8.47 o
   1  -9  12       24.24       24.83      4.47 o
   2  -9  12        0.56        1.37      3.39 o
   3  -9  12       22.15       22.77      5.05 o
  -3  -8  12       10.47        6.75      3.22 o
  -2  -8  12      192.44      192.03      5.09 o
  -1  -8  12      548.74      536.58     10.57 o
   0  -8  12       59.57       50.30      4.90 o
   1  -8  12       84.94       74.10      5.71 o
   2  -8  12      107.86      114.04      7.00 o
  -4  -7  12       47.07       51.27      7.13 o
  -3  -7  12        3.25        2.23      2.18 o
  -2  -7  12       37.09       37.29      2.99 o
  -1  -7  12       79.95       79.52      4.08 o
   0  -7  12       23.40       26.37      3.87 o
   1  -7  12      244.08      231.65      8.77 o
   2  -7  12       55.84       60.05      3.33 o
   3  -7  12      133.54      146.36      7.17 o
  -4  -6  12        2.46        0.68      5.16 o
  -3  -6  12       65.79       65.10      3.54 o
  -2  -6  12        3.46       -0.23      1.72 o
  -1  -6  12      157.83      152.09      5.01 o
   0  -6  12      122.35      112.84      5.80 o
   1  -6  12       22.82       17.78      3.51 o
   2  -6  12      117.09      112.97      4.13 o
   3  -6  12       22.33       23.55      4.72 o
  -4  -5  12        4.66        0.03      3.25 o
  -3  -5  12       58.54       60.94      4.24 o
  -2  -5  12      122.85      124.44      3.83 o
  -1  -5  12       37.26       39.55      3.08 o
   0  -5  12      190.71      191.88      4.98 o
   1  -5  12        8.82        8.62      2.90 o
   2  -5  12       18.98       20.15      3.05 o
   3  -5  12       13.72       10.09      2.60 o
  -4  -4  12        8.00        7.17      3.50 o
  -3  -4  12       16.93       15.88      2.55 o
  -2  -4  12       59.32       59.21      3.14 o
  -1  -4  12       15.84       14.98      2.32 o
   0  -4  12        6.55        7.87      1.84 o
   1  -4  12      290.13      284.54      8.74 o
   2  -4  12       74.81       68.22      3.44 o
   3  -4  12       22.36       23.81      2.99 o
   4  -4  12        5.56        4.94      4.33 o
  -4  -3  12       57.55       55.96      4.99 o
  -3  -3  12       32.52       32.33      2.80 o
  -2  -3  12      185.32      189.64      4.50 o
  -1  -3  12       25.13       24.07      1.90 o
   0  -3  12       63.82       67.77      2.97 o
   1  -3  12       26.62       32.66      3.39 o
   2  -3  12       84.67       80.85      3.64 o
   3  -3  12       55.27       64.65      3.89 o
   4  -3  12       27.58       21.56      5.17 o
  -4  -2  12       41.05       42.78      4.60 o
  -3  -2  12       79.77       74.61      3.58 o
  -2  -2  12      300.31      295.53      5.65 o
  -1  -2  12       75.38       64.37      2.56 o
   0  -2  12       11.62       13.81      1.78 o
   1  -2  12       11.45        7.43      1.89 o
   2  -2  12      238.63      237.30      5.60 o
   3  -2  12      128.04      126.46      4.79 o
   4  -2  12        3.98       10.15      4.73 o
  -4  -1  12       39.00       36.66      4.83 o
  -3  -1  12       68.44       70.90      5.31 o
  -2  -1  12       31.72       36.60      4.21 o
  -1  -1  12      179.61      181.31      3.81 o
   0  -1  12      475.32      434.07      7.98 o
   1  -1  12      177.20      161.48      3.98 o
   2  -1  12       26.79       28.11      4.47 o
   3  -1  12       27.31       26.20      5.19 o
   4  -1  12       51.95       64.24      6.67 o
  -4   0  12       79.66       75.68      5.28 o
  -3   0  12       23.02       23.98      2.62 o
  -2   0  12       97.14       99.10      3.41 o
  -1   0  12      311.23      305.22      6.02 o
   0   0  12      221.14      172.77      4.68 o
   2   0  12      108.17      111.77      3.87 o
   3   0  12        3.10        2.17      2.63 o
   4   0  12       19.03       14.18      2.93 o
  -4   1  12       41.45       40.06      3.63 o
  -3   1  12       71.11       77.12      3.62 o
  -2   1  12       28.12       29.42      2.39 o
  -1   1  12      180.73      172.74      5.22 o
   0   1  12      479.76      431.76     10.87 o
   1   1  12      179.58      167.72      6.74 o
   2   1  12       28.08       33.71      4.71 o
   3   1  12       26.65       24.17      3.40 o
   4   1  12       53.15       55.39      9.46 o
  -4   2  12       40.78       30.70      5.39 o
  -3   2  12       85.68       84.94      3.61 o
  -2   2  12      302.65      301.65      5.60 o
  -1   2  12       74.43       64.17      3.93 o
   0   2  12       12.91       12.54      3.61 o
   1   2  12       10.28        4.91      3.63 o
   2   2  12      232.00      204.42      8.67 o
   3   2  12      126.81      125.18      7.70 o
   4   2  12        4.01        2.82      4.75 o
  -4   3  12       54.82       49.05      7.14 o
  -3   3  12       32.51       30.64      2.65 o
  -2   3  12      182.77      182.20      4.21 o
  -1   3  12       23.01       24.47      3.06 o
   0   3  12       61.75       68.31      5.36 o
   1   3  12       27.23       37.86      4.67 o
   2   3  12       86.38       83.14      6.61 o
   3   3  12       56.11       60.13      6.34 o
   4   3  12       26.91       19.79      5.61 o
  -4   4  12        8.35        4.13      2.35 o
  -3   4  12       16.64       14.76      2.46 o
  -2   4  12       53.78       53.57      4.23 o
  -1   4  12       11.55        7.38      3.70 o
   0   4  12        6.66        5.73      3.65 o
   1   4  12      289.64      296.21      9.94 o
   2   4  12       77.75       78.92      6.75 o
   3   4  12       21.95       24.47      5.02 o
   4   4  12        5.56        0.44      4.99 o
  -4   5  12        4.91        3.32      2.22 o
  -3   5  12       58.17       60.87      3.84 o
  -2   5  12      124.30      121.74      7.25 o
  -1   5  12       36.42       34.95      4.97 o
   0   5  12      181.23      187.77      8.09 o
   1   5  12        9.87        7.52      4.16 o
   2   5  12       18.34       14.93      4.56 o
   3   5  12       14.81       12.72      4.63 o
  -4   6  12        2.37       -0.29      3.81 o
  -3   6  12       64.42       70.57      5.21 o
  -2   6  12        2.86        0.00      4.07 o
  -1   6  12      157.47      152.84      8.05 o
   0   6  12      120.52      117.60      7.22 o
   1   6  12       23.84       32.49      4.96 o
   2   6  12      118.96      115.08      7.54 o
   3   6  12       22.61       27.93      5.60 o
  -4   7  12       47.65       48.87      5.15 o
  -3   7  12        3.65        5.25      3.38 o
  -2   7  12       36.41       28.24      5.26 o
  -1   7  12       80.49       97.61      7.35 o
   0   7  12       23.50       26.30      4.90 o
   1   7  12      243.83      223.50      9.54 o
   2   7  12       56.55       56.29      6.25 o
   3   7  12      134.89      124.57      8.59 o
  -3   8  12       10.10        4.52      4.46 o
  -2   8  12      188.09      189.09      9.32 o
  -1   8  12      549.22      519.93     15.34 o
   0   8  12       59.84       58.50      6.22 o
   1   8  12       82.30       74.64      6.88 o
   2   8  12      108.46      119.67      8.15 o
   3   8  12       49.03       51.11      6.85 o
  -3   9  12        5.84        7.67      4.79 o
  -2   9  12       94.42      102.11      7.91 o
  -1   9  12       23.58       26.96      5.32 o
   0   9  12      205.56      199.40      9.61 o
   1   9  12       23.39       26.72      5.44 o
   2   9  12        0.31        3.22      4.98 o
   3   9  12       21.90       22.76      5.76 o
  -3  10  12       90.09       92.17      8.06 o
  -2  10  12      210.80      210.30     10.17 o
  -1  10  12      110.06      104.98      7.90 o
   0  10  12        7.15        7.87      4.87 o
   1  10  12       51.00       43.61      6.25 o
   2  10  12       35.43       39.53      6.36 o
  -2  11  12       13.55        6.65      4.79 o
  -1  11  12        9.79       20.03      5.39 o
   0  11  12       19.20       10.69      5.39 o
   1  11  12       69.15       66.22      7.26 o
   2  11  12        3.19       -4.64      4.64 o
  -2  12  12        9.23        2.52      4.92 o
  -1  12  12        5.90       -0.71      4.70 o
   0  12  12       88.35       95.21      8.33 o
   1  12  12      140.79      147.00      9.44 o
   2  12  12       39.11       44.58      6.72 o
  -1  13  12       12.46        4.26      4.82 o
   0  13  12       36.17       30.46      6.09 o
   1  13  12       12.00        8.47      5.43 o
  -1  14  12       21.95       19.18      5.75 o
   0  14  12        0.57        0.95      5.20 o
  -1 -13  13       39.51       38.07      4.12 o
  -2 -12  13        4.68        0.64      3.37 o
  -2 -11  13       32.53       38.27      3.56 o
   2 -11  13       10.14        8.68      3.57 o
  -2 -10  13       15.89       16.05      2.92 o
  -1 -10  13       81.82       85.95      6.29 o
   0 -10  13       97.27       88.27      6.29 o
   1 -10  13      228.95      222.40      9.87 o
  -3  -9  13       51.06       51.73      4.49 o
  -2  -9  13      113.95      113.93      4.31 o
  -1  -9  13       17.56       18.25      3.89 o
   0  -9  13       70.02       68.88      5.59 o
   1  -9  13        9.65        4.58      3.60 o
  -3  -8  13       51.45       42.33      4.30 o
  -2  -8  13       60.55       61.96      3.25 o
  -1  -8  13        4.69        3.22      2.14 o
   0  -8  13       75.97       75.37      5.61 o
   1  -8  13       71.75       66.83      5.55 o
   2  -8  13        9.33        9.92      3.88 o
  -3  -7  13       18.92       14.22      3.50 o
  -2  -7  13       36.54       33.37      2.64 o
  -1  -7  13       64.50       58.10      3.67 o
   0  -7  13       18.44       15.06      3.42 o
   1  -7  13      110.02      104.53      6.31 o
   2  -7  13        4.45       -0.26      3.29 o
   3  -7  13       14.25        4.04      3.58 o
  -3  -6  13       58.44       60.30      3.41 o
  -2  -6  13       96.97       90.82      3.53 o
  -1  -6  13      110.58      121.78      4.61 o
   0  -6  13       79.55       76.38      5.09 o
   1  -6  13       72.09       66.92      5.08 o
   2  -6  13        1.96        3.58      1.98 o
   3  -6  13       27.50       27.36      4.21 o
  -4  -5  13        3.40       -0.56      3.80 o
  -3  -5  13        9.58        5.38      2.18 o
  -2  -5  13        8.38        7.59      1.95 o
  -1  -5  13       18.90       20.68      2.70 o
   0  -5  13      223.31      226.42      7.85 o
   1  -5  13        4.49        8.30      3.05 o
   2  -5  13      175.38      171.57      4.94 o
   3  -5  13       39.24       41.30      6.23 o
  -4  -4  13        4.13        3.11      5.00 o
  -3  -4  13       12.02       12.17      2.54 o
  -2  -4  13       62.24       61.41      3.04 o
  -1  -4  13       12.25        7.44      2.23 o
   0  -4  13       39.34       39.18      3.68 o
   1  -4  13      383.54      392.31     10.76 o
   2  -4  13       66.68       70.45      3.51 o
   3  -4  13       93.80       83.00      6.41 o
  -4  -3  13        7.81        9.51      7.70 o
  -3  -3  13        6.73        8.99      2.26 o
  -2  -3  13      119.14      127.86      3.90 o
  -1  -3  13      103.28      102.95      3.08 o
   0  -3  13       33.86       36.72      2.52 o
   1  -3  13        3.01        6.34      2.53 o
   2  -3  13       53.76       54.91      3.25 o
   3  -3  13       44.65       40.32      3.53 o
  -4  -2  13       22.32       28.79      4.40 o
  -3  -2  13       28.42       26.46      2.74 o
  -2  -2  13       15.89       11.84      2.06 o
  -1  -2  13       27.52       35.43      2.18 o
   0  -2  13       70.81       82.48      3.12 o
   1  -2  13      131.36      122.31      3.64 o
   2  -2  13        5.55        5.84      3.57 o
   3  -2  13        5.28        0.71      2.75 o
  -4  -1  13      104.10      110.81      6.16 o
  -3  -1  13       62.77       63.08      3.94 o
  -2  -1  13      127.53      128.02      3.82 o
  -1  -1  13      118.45      118.82      3.30 o
   0  -1  13      197.03      194.89      3.71 o
   1  -1  13       50.43       55.22      5.75 o
   2  -1  13      195.31      186.71      6.30 o
   3  -1  13        2.29        1.63      2.33 o
  -4   0  13       74.40       73.85      6.83 o
  -3   0  13       73.19       72.23      3.58 o
  -2   0  13        1.38        0.72      1.77 o
  -1   0  13        0.14       -0.10      1.37 o
   0   0  13      292.48      244.38      7.66 o
   1   0  13      265.21      266.26      8.39 o
   2   0  13       71.38       77.33      8.58 o
   3   0  13      156.18      151.21      7.71 o
  -4   1  13      103.31       95.12      6.15 o
  -3   1  13       60.88       60.40      4.08 o
  -2   1  13      124.99      127.51      3.75 o
  -1   1  13      120.07      122.00      4.76 o
   0   1  13      197.54      205.89      7.41 o
   1   1  13       52.24       67.62      5.36 o
   2   1  13      195.60      182.30      8.23 o
   3   1  13        2.64        5.92      4.32 o
  -4   2  13       22.89       14.24      4.13 o
  -3   2  13       26.36       30.94      2.70 o
  -2   2  13       15.55       15.24      1.98 o
  -1   2  13       28.57       37.07      3.50 o
   0   2  13       65.47       74.86      5.60 o
   1   2  13      131.29      115.78      6.52 o
   2   2  13        5.13       -3.58      3.73 o
   3   2  13        4.89       11.80      4.76 o
  -4   3  13        8.64        7.08      2.44 o
  -3   3  13        6.20        5.19      1.98 o
  -2   3  13      124.81      128.34      5.53 o
  -1   3  13      101.02      100.93      4.77 o
   0   3  13       35.49       37.58      4.72 o
   1   3  13        3.10        6.97      4.01 o
   2   3  13       54.65       56.25      5.75 o
   3   3  13       46.30       53.54      6.40 o
  -4   4  13        3.62        3.70      2.73 o
  -3   4  13       12.96       13.64      3.76 o
  -2   4  13       60.83       60.54      7.18 o
  -1   4  13       13.28        8.21      4.16 o
   0   4  13       40.66       43.11      5.00 o
   1   4  13      386.34      389.41     12.02 o
   2   4  13       64.96       70.10      6.91 o
   3   4  13       92.93       99.38      7.73 o
  -4   5  13        3.53        2.44      3.58 o
  -3   5  13        9.91        7.28      3.57 o
  -2   5  13        8.66       10.47      3.18 o
  -1   5  13       18.73        7.90      4.31 o
   0   5  13      223.85      229.73      9.22 o
   1   5  13        4.07       -0.01      4.38 o
   2   5  13      175.07      172.02      8.86 o
   3   5  13       39.29       50.19      6.45 o
  -3   6  13       58.52       58.04      5.10 o
  -2   6  13       93.62       95.80      7.27 o
  -1   6  13      107.74      108.00      7.42 o
   0   6  13       80.64       86.13      6.85 o
   1   6  13       72.66       63.50      6.30 o
   2   6  13        1.60       -4.28      4.28 o
   3   6  13       27.74       20.21      5.70 o
  -3   7  13       18.65       11.56      4.97 o
  -2   7  13       35.54       28.15      5.37 o
  -1   7  13       62.87       68.52      6.56 o
   0   7  13       17.89       16.41      4.79 o
   1   7  13      110.35      118.84      7.71 o
   2   7  13        4.21       -2.51      4.54 o
   3   7  13       13.88        4.79      5.31 o
  -3   8  13       50.84       41.73      6.24 o
  -2   8  13       62.60       55.33      6.49 o
  -1   8  13        5.15        4.09      4.48 o
   0   8  13       73.57       86.01      7.15 o
   1   8  13       72.26       67.99      6.69 o
   2   8  13        8.36        3.28      4.83 o
   3   8  13       44.21       46.37      6.77 o
  -3   9  13       51.27       51.58      6.58 o
  -2   9  13      114.01      115.69      8.15 o
  -1   9  13       16.54       19.84      5.18 o
   0   9  13       71.03       67.09      6.89 o
   1   9  13        9.92       12.30      5.25 o
   2   9  13      117.94      130.85      8.87 o
  -2  10  13       15.91       13.03      5.26 o
  -1  10  13       83.70       90.24      7.76 o
   0  10  13       98.00      107.01      8.23 o
   1  10  13      228.73      225.93     10.84 o
   2  10  13       12.79        7.97      5.40 o
  -2  11  13       31.58       45.61      6.46 o
  -1  11  13       74.13       90.23      7.76 o
   0  11  13       16.27       13.15      5.75 o
   1  11  13        8.65        8.72      5.51 o
   2  11  13       10.36        8.87      5.80 o
  -2  12  13        4.07       -2.11      4.45 o
  -1  12  13       13.35       12.02      5.30 o
   0  12  13       46.01       48.45      7.40 o
   1  12  13        8.54        6.63      5.19 o
  -1  13  13       40.10       38.94      6.52 o
   0  13  13        6.84       -0.13      5.03 o
  -2 -10  14       19.17       21.09      4.64 o
  -2  -9  14       12.19       15.77      2.83 o
  -1  -9  14       30.64       21.80      4.05 o
   0  -9  14       11.62        8.70      3.43 o
   1  -9  14       15.54       11.03      3.89 o
  -3  -8  14        9.53       11.23      3.27 o
  -2  -8  14       69.41       63.44      3.22 o
  -1  -8  14       65.49       53.64      5.07 o
   0  -8  14       83.51       84.16      5.94 o
   1  -8  14       45.96       39.96      4.78 o
  -3  -7  14       25.21       25.09      3.79 o
  -2  -7  14       59.82       58.03      4.46 o
  -1  -7  14       48.22       38.55      4.46 o
   0  -7  14       21.48       18.47      3.62 o
   1  -7  14      172.89      173.36      7.88 o
   2  -7  14       35.88       38.18      5.02 o
  -3  -6  14       36.04       25.59      5.68 o
  -2  -6  14        5.71        3.14      1.94 o
  -1  -6  14       82.53       82.73      4.06 o
   0  -6  14      117.61      116.08      6.02 o
   1  -6  14       46.16       50.66      4.74 o
   2  -6  14      165.18      160.13      7.05 o
   3  -6  14        9.89        8.98      3.46 o
  -3  -5  14        8.00        4.46      2.19 o
  -2  -5  14        8.24        5.34      3.24 o
  -1  -5  14       23.80       22.81      2.68 o
   0  -5  14       51.32       54.33      4.33 o
   1  -5  14       81.65       86.28      5.24 o
   2  -5  14       52.56       49.78      3.85 o
   3  -5  14       47.03       40.78      4.77 o
  -3  -4  14       10.26        9.70      2.65 o
  -2  -4  14       20.96       20.02      2.31 o
  -1  -4  14       38.24       48.74      6.49 o
   0  -4  14       60.28       58.71      4.14 o
   1  -4  14        3.35        6.90      2.53 o
   2  -4  14      143.10      143.61      4.93 o
   3  -4  14        8.11       10.32      4.91 o
  -3  -3  14       85.43       79.69      3.74 o
  -2  -3  14       82.27       79.85      3.33 o
  -1  -3  14      170.63      165.88      3.87 o
   0  -3  14      178.12      164.43      5.99 o
   1  -3  14      241.45      246.20      7.53 o
   2  -3  14       10.45       14.01      2.31 o
   3  -3  14      101.66      101.45     10.80 o
  -3  -2  14       24.28       21.58      3.28 o
  -2  -2  14        6.74        7.53      4.44 o
  -1  -2  14      259.89      249.82      4.79 o
   0  -2  14      335.39      345.95      8.78 o
   1  -2  14       28.35       29.09      6.16 o
   2  -2  14      220.42      222.00      5.51 o
   3  -2  14      110.04      116.42      4.70 o
  -3  -1  14       70.80       65.55      4.31 o
  -2  -1  14       21.64       21.06      2.28 o
  -1  -1  14      102.16      101.31      3.12 o
   0  -1  14        4.91        4.00      3.19 o
   1  -1  14      216.72      213.77      4.72 o
   2  -1  14       16.52       18.21      4.35 o
   3  -1  14       77.13       87.26      6.91 o
  -4   0  14       20.44       21.55      6.16 o
  -3   0  14        1.81        0.87      2.14 o
  -2   0  14      132.83      130.25      3.81 o
  -1   0  14        0.06        0.31      2.78 o
   0   0  14        2.24       -0.38      3.37 o
   1   0  14        8.28        8.31      3.70 o
   2   0  14      134.11      136.46      7.31 o
   3   0  14        0.38       -0.78      3.96 o
  -3   1  14       74.17       73.01      3.56 o
  -2   1  14       20.56       21.41      2.19 o
  -1   1  14      102.38       99.34      4.74 o
   0   1  14        5.70       11.36      3.87 o
   1   1  14      219.46      218.39      8.22 o
   2   1  14       17.64       30.16      4.92 o
   3   1  14       77.00       85.73      7.09 o
  -3   2  14       23.62       21.96      3.05 o
  -2   2  14        6.34        8.96      3.23 o
  -1   2  14      264.74      262.49      6.94 o
   0   2  14      335.63      340.70     10.38 o
   1   2  14       28.63       29.97      4.68 o
   2   2  14      220.12      209.60      9.04 o
   3   2  14      107.19      105.65      7.83 o
  -3   3  14       86.71       81.83      5.54 o
  -2   3  14       82.27       77.71      4.95 o
  -1   3  14      170.04      171.90      7.93 o
   0   3  14      180.78      167.88      7.67 o
   1   3  14      238.93      229.50      9.23 o
   2   3  14        9.41        9.36      4.57 o
   3   3  14      102.65      103.50      7.89 o
  -3   4  14        9.98        8.80      3.78 o
  -2   4  14       19.05       24.55      3.75 o
  -1   4  14       37.95       43.16      5.40 o
   0   4  14       60.38       66.44      6.21 o
   1   4  14        3.16       -1.13      4.25 o
   2   4  14      142.27      142.37      8.49 o
   3   4  14        8.23        4.36      5.14 o
  -3   5  14        8.26        5.57      3.69 o
  -2   5  14        9.03        5.71      3.17 o
  -1   5  14       25.12       36.90      5.37 o
   0   5  14       50.92       55.74      5.86 o
   1   5  14       81.95       89.56      7.34 o
   2   5  14       52.98       59.75      6.68 o
   3   5  14       47.40       38.84      6.46 o
  -3   6  14       36.50       32.96      4.50 o
  -2   6  14        5.28       -3.89      3.89 o
  -1   6  14       80.29       93.63      7.10 o
   0   6  14      118.63      124.09      7.85 o
   1   6  14       46.09       45.34      6.05 o
   2   6  14      162.25      152.12      9.14 o
   3   6  14        9.04        7.09      5.29 o
  -3   7  14       25.35       26.41      5.66 o
  -2   7  14       59.66       56.85      6.33 o
  -1   7  14       49.65       52.37      6.16 o
   0   7  14       21.78       20.58      5.13 o
   1   7  14      176.60      188.61      9.38 o
   2   7  14       37.15       36.74      6.42 o
  -3   8  14       10.04       15.53      5.16 o
  -2   8  14       69.83       66.39      6.99 o
  -1   8  14       67.22       73.59      7.09 o
   0   8  14       83.34       86.32      7.45 o
   1   8  14       45.41       47.34      6.41 o
   2   8  14      167.46      156.51      9.55 o
  -2   9  14       12.78       14.58      5.33 o
  -1   9  14       29.31       28.23      5.77 o
   0   9  14       12.59       16.12      5.38 o
   1   9  14       15.75        7.48      5.27 o
   2   9  14       29.41       21.86      6.10 o
  -2  10  14       19.88       10.17      5.20 o
  -1  10  14       28.59       27.68      6.00 o
   0  10  14        5.64        6.16      5.51 o
   1  10  14        8.91        9.61      5.48 o
   2  10  14       42.39       44.76      7.12 o
  -1  11  14        4.36        7.33      5.15 o
   0  11  14      106.44      113.16      8.82 o
   1  11  14       90.89       88.33      8.47 o
  -1  12  14       73.64       74.92      7.94 o
   0  12  14       92.08       98.45      9.03 o
  -2  -9  15        1.06        5.99      3.29 o
  -2  -8  15       36.27       38.13      3.60 o
  -1  -8  15       19.23       16.43      3.80 o
   0  -8  15       93.97       92.25      6.07 o
   1  -8  15      112.37      108.85      6.77 o
  -2  -7  15        3.19        3.36      2.54 o
  -1  -7  15        1.31       -1.10      2.76 o
   0  -7  15        6.01        6.96      3.13 o
   1  -7  15       14.97        7.54      3.47 o
  -3  -6  15        5.72        3.01      4.41 o
  -2  -6  15       74.71       73.11      6.69 o
  -1  -6  15       22.88       18.37      3.53 o
   0  -6  15      146.77      145.40      6.82 o
   1  -6  15      346.76      350.25     10.98 o
   2  -6  15       36.17       35.82      4.56 o
  -3  -5  15       90.66       89.78      5.39 o
  -2  -5  15       25.39       18.91      2.36 o
  -1  -5  15      181.03      164.20      7.02 o
   0  -5  15      201.93      209.64      7.61 o
   1  -5  15       60.50       61.02      4.72 o
   2  -5  15       49.14       50.23      3.30 o
  -3  -4  15       19.33       25.54      3.90 o
  -2  -4  15      121.68      119.41      7.07 o
  -1  -4  15       23.29       24.53      3.02 o
   0  -4  15      215.61      228.50      7.56 o
   1  -4  15      175.50      182.66      6.87 o
   2  -4  15       40.58       48.36      4.25 o
  -3  -3  15        5.36        1.43      2.80 o
  -2  -3  15       43.62       39.84      2.69 o
  -1  -3  15       69.23       74.83      2.86 o
   0  -3  15       30.23       27.79      2.98 o
   1  -3  15       43.65       41.22      3.52 o
   2  -3  15      127.79      130.27     13.86 o
   3  -3  15       35.12       41.46      5.39 o
  -3  -2  15       14.07       12.82      2.42 o
  -2  -2  15        0.11       -0.55      1.75 o
  -1  -2  15        1.40        1.69      1.54 o
   0  -2  15       26.19       27.75      5.77 o
   1  -2  15       33.37       36.00      3.99 o
   2  -2  15       57.56       66.01      5.76 o
   3  -2  15       52.91       51.25      5.72 o
  -3  -1  15       24.48       22.52      2.67 o
  -2  -1  15        7.59        6.41      1.87 o
  -1  -1  15      173.21      181.95      5.54 o
   0  -1  15       93.68      115.18      5.87 o
   1  -1  15       75.29       80.48      5.60 o
   2  -1  15       19.16       20.55      4.43 o
   3  -1  15        4.63       -0.08      4.28 o
  -3   0  15        0.20        0.40      2.11 o
  -2   0  15      203.58      219.21      6.91 o
  -1   0  15      123.39      131.38      9.94 o
   0   0  15      340.69      319.40      9.64 o
   1   0  15      240.66      239.09      8.61 o
   2   0  15        0.00       -1.51      3.95 o
   3   0  15        0.40       -3.79      3.79 o
  -3   1  15       24.32       17.01      5.09 o
  -2   1  15        7.24        4.10      3.24 o
  -1   1  15      170.28      176.25      5.83 o
   0   1  15       94.01      102.11      6.26 o
   1   1  15       75.84       83.70      6.33 o
   2   1  15       18.10        6.68      4.56 o
   3   1  15        4.00        0.04      4.56 o
  -3   2  15       13.18       16.10      3.97 o
  -2   2  15        0.10        1.50      3.19 o
  -1   2  15        1.64        3.61      2.96 o
   0   2  15       26.39       18.51      4.49 o
   1   2  15       34.39       36.44      5.23 o
   2   2  15       55.65       70.06      6.69 o
   3   2  15       50.30       43.64      6.32 o
  -3   3  15        5.12        3.07      3.67 o
  -2   3  15       44.02       39.20      4.31 o
  -1   3  15       67.75       66.01      6.56 o
   0   3  15       29.29       32.89      4.96 o
   1   3  15       43.61       44.97      5.70 o
   2   3  15      128.48      120.29      7.96 o
   3   3  15       32.71       42.60      6.39 o
  -3   4  15       18.76       14.49      4.12 o
  -2   4  15      123.11      121.48      5.89 o
  -1   4  15       22.75       27.86      5.20 o
   0   4  15      213.07      220.93      9.32 o
   1   4  15      169.96      182.32      8.96 o
   2   4  15       38.80       48.43      6.36 o
  -3   5  15       89.55       87.83      6.25 o
  -2   5  15       26.04       29.25      5.55 o
  -1   5  15      184.76      177.57      9.19 o
   0   5  15      206.09      209.25      9.47 o
   1   5  15       60.66       74.10      7.31 o
   2   5  15       50.42       53.41      6.73 o
  -3   6  15        6.19       -0.06      4.72 o
  -2   6  15       75.26       70.92      7.19 o
  -1   6  15       22.54       17.84      5.17 o
   0   6  15      145.80      157.61      8.91 o
   1   6  15      349.25      354.11     12.70 o
   2   6  15       36.57       41.24      6.33 o
  -2   7  15        2.67       -4.54      4.54 o
  -1   7  15        1.25       -2.85      4.34 o
   0   7  15        5.82        5.62      4.73 o
   1   7  15       13.65        8.98      5.46 o
   2   7  15       27.55       26.14      6.06 o
  -2   8  15       36.31       27.88      5.93 o
  -1   8  15       19.79       20.71      5.62 o
   0   8  15       90.77       91.86      7.92 o
   1   8  15      107.73      118.33      8.71 o
   2   8  15        8.15        9.74      5.64 o
  -2   9  15        1.14        1.29      4.73 o
  -1   9  15      125.22      145.91      9.15 o
   0   9  15      206.13      216.77     10.84 o
   1   9  15        8.86       -2.60      5.10 o
  -1  10  15       12.25       10.72      5.66 o
   0  10  15       30.24       27.95      6.60 o
   1  10  15       73.41       78.50      7.96 o
   0  11  15        0.94       -3.83      5.42 o
  -2  -7  16      107.53      104.59      6.29 o
   0  -7  16       57.56       58.38      4.94 o
   1  -7  16        9.52        6.91      3.18 o
  -2  -6  16        0.15       -3.18      3.61 o
  -1  -6  16      119.75      105.63      5.95 o
   0  -6  16      147.22      159.71      7.12 o
   1  -6  16       28.08       21.40      3.53 o
  -2  -5  16       25.82       22.67      4.79 o
  -1  -5  16        1.16       -0.62      2.48 o
   0  -5  16       35.62       25.84      3.50 o
   1  -5  16       61.49       62.33      4.65 o
   2  -5  16       67.57       65.18      4.98 o
  -2  -4  16       18.75       11.52      2.14 o
  -1  -4  16      131.11      122.33      5.85 o
   0  -4  16       40.93       39.63      3.69 o
   1  -4  16       44.35       38.49      3.81 o
   2  -4  16       53.26       58.24      5.16 o
  -3  -3  16        6.76        5.94      9.38 o
  -2  -3  16      190.40      189.15      7.23 o
  -1  -3  16       85.51       92.63     10.71 o
   2  -3  16       43.40       50.23      4.85 o
  -3  -2  16       72.83       75.81      5.29 o
  -2  -2  16       22.69       33.17      3.82 o
  -1  -2  16      234.22      256.89      8.72 o
   0  -2  16       78.75       88.95      5.51 o
   1  -2  16      104.54      119.97      6.08 o
   2  -2  16       96.65      104.54      6.79 o
  -3  -1  16       17.48       14.15      4.18 o
  -2  -1  16      105.10      123.31     13.46 o
  -1  -1  16        1.17        0.48      4.36 o
   0  -1  16       93.77      101.41      5.92 o
   1  -1  16        1.43        6.61      3.91 o
   2  -1  16       59.55       68.87      6.37 o
  -3   0  16        1.83       -0.10      3.58 o
  -2   0  16        1.40       -0.07      3.21 o
  -1   0  16       97.83       97.58      4.81 o
   0   0  16       25.28       31.61      4.61 o
   1   0  16      203.66      215.95      8.46 o
   2   0  16       13.41       16.15      5.06 o
  -3   1  16       16.82       18.02      4.17 o
  -2   1  16      104.08      115.86      5.76 o
  -1   1  16        0.77        3.13      2.92 o
   0   1  16       95.20      100.67      6.49 o
   1   1  16        1.66        5.06      4.36 o
   2   1  16       59.16       73.08      6.70 o
  -3   2  16       72.85       69.16      5.48 o
  -2   2  16       23.15       32.56      6.49 o
  -1   2  16      234.38      250.02      9.81 o
   0   2  16       78.25       81.84      6.36 o
   1   2  16      103.75      111.25      7.24 o
   2   2  16       96.14      117.63      8.07 o
  -3   3  16        6.84       10.90      4.43 o
  -2   3  16      190.55      193.84      7.15 o
  -1   3  16       86.96       92.94      7.42 o
   0   3  16       67.79       70.88      6.55 o
   1   3  16       23.56       18.53      5.05 o
   2   3  16       44.71       51.77      6.57 o
  -2   4  16       18.27       15.05      5.39 o
  -1   4  16      130.53      138.81      8.32 o
   0   4  16       41.53       54.50      6.26 o
   1   4  16       44.10       52.47      6.28 o
   2   4  16       52.89       63.42      7.29 o
  -2   5  16       25.10       16.88      5.59 o
  -1   5  16        0.81       -3.61      4.79 o
   0   5  16       38.87       48.91      6.27 o
   1   5  16       59.89       71.32      6.96 o
   2   5  16       68.82       72.13      7.42 o
  -2   6  16        0.18       -2.54      4.78 o
  -1   6  16      117.71      109.11      8.25 o
   0   6  16      140.74      158.38      9.28 o
   1   6  16       26.45       26.18      5.98 o
   2   6  16       10.21        5.78      5.42 o
  -2   7  16      107.85       96.45      8.30 o
  -1   7  16       41.92       34.39      6.01 o
   0   7  16       60.43       60.90      7.14 o
   1   7  16       10.00        6.08      5.58 o
  -1   8  16      106.34      115.72      8.71 o
   0   8  16       41.27       36.42      6.55 o
   1   8  16       56.82       52.56      7.19 o
  -1   9  16       17.77        9.93      5.59 o
   0   9  16       40.49       36.52      6.90 o
  -1  -6  17       39.43       30.29      3.87 o
   0  -6  17       26.20       18.71      3.23 o
  -2  -5  17       10.53        6.44      4.01 o
  -1  -5  17        6.55        4.08      2.56 o
  -2  -4  17       63.65       54.38      5.63 o
  -2  -3  17        5.00        6.32      3.19 o
  -1  -3  17      104.84      130.82      6.76 o
  -2  -2  17       34.32       46.99      6.22 o
  -1  -2  17       79.16       94.93      6.54 o
   0  -2  17      125.50      135.27      6.48 o
   1  -2  17      109.09      130.84      6.69 o
   2  -2  17      351.16      377.33     11.57 o
  -2  -1  17       22.63       26.63      3.95 o
  -1  -1  17       55.62       52.36      5.62 o
   0  -1  17       14.43       16.43      4.29 o
   1  -1  17      119.60      129.16      7.06 o
   2  -1  17       45.20       52.15      6.00 o
  -2   0  17      103.86      107.25      5.63 o
  -1   0  17        7.09       10.34      4.63 o
   0   0  17        2.14        0.95      4.03 o
   1   0  17      109.69      119.54      7.21 o
   2   0  17       73.70       75.35      6.93 o
  -2   1  17       24.12       25.58      4.10 o
  -1   1  17       57.22       73.95      6.67 o
   0   1  17       14.52       14.78      4.68 o
   1   1  17      121.09      136.07      7.87 o
   2   1  17       42.69       50.11      6.37 o
  -2   2  17       34.57       36.57      4.50 o
  -1   2  17       78.87       95.89      7.45 o
   0   2  17      126.29      141.12      7.88 o
   1   2  17      108.81      124.71      7.86 o
   2   2  17      350.58      389.37     13.06 o
  -2   3  17        5.28        0.43      3.47 o
  -1   3  17      108.68      139.68      8.46 o
   0   3  17       27.73       37.10      6.01 o
   1   3  17      127.07      150.07      8.48 o
  -2   4  17       63.30       53.56      7.00 o
  -1   4  17        8.67        7.74      5.24 o
   0   4  17       53.32       64.04      6.76 o
   1   4  17       12.88       12.23      5.14 o
  -2   5  17       10.68       15.95      5.66 o
  -1   5  17        7.77        9.88      5.50 o
   0   5  17        1.92       -4.58      4.58 o
   1   5  17       37.86       40.55      6.57 o
  -1   6  17       38.42       36.43      6.50 o
   0   6  17       26.38       25.44      6.18 o
   1   6  17       18.21       22.17      6.07 o
  -1   7  17       51.64       55.26      6.95 o
   0   7  17      100.97      121.85      9.00 o
  -1  -4  18       59.52       66.62      5.70 o
  -1  -3  18        3.39        2.62      4.10 o
  -1  -2  18        5.76        8.54      4.51 o
   0  -2  18      120.87      145.56      6.77 o
   1  -2  18       42.32       62.47      5.75 o
  -1  -1  18       81.74       93.88      6.73 o
   0  -1  18      148.37      192.75      8.28 o
   1  -1  18       61.08       95.74      6.89 o
  -1   0  18        1.20        7.11      4.81 o
   0   0  18      409.83      465.51     13.19 o
   1   0  18      517.01      604.24     15.90 o
  -1   1  18       79.24       92.56      7.28 o
   0   1  18      150.80      187.15      8.81 o
   1   1  18       59.68       78.72      7.08 o
  -1   2  18        5.71        8.93      5.30 o
   0   2  18      119.40      135.05      8.14 o
   1   2  18       44.31       53.80      6.47 o
  -1   3  18        2.50        1.36      5.20 o
   0   3  18       12.09       12.47      5.19 o
  -1   4  18       59.90       66.53      7.09 o
   0   4  18       88.67       86.16      7.58 o
 
